# Supplementary material for: The RNA-Binding Protein ATXN2 is Expressed during Megakaryopoiesis and May Control Timing of Gene Expression
Source: Int J Mol Sci. 2020 Jan 31;21(3):967. doi: 10.3390/ijms21030967 (PMC7037754; doi:10.3390/ijms21030967)
Supplement: Supplementary file 1 [file ijms-21-00967-s001.zip]

Archive with 1 entries (1 files):
- Supplemental+Tables.xlsx
