# Supplementary material for: The RNA-Binding Protein ATXN2 is Expressed during Megakaryopoiesis and May Control Timing of Gene Expression
Source: Int J Mol Sci. 2020 Jan 31;21(3):967. doi: 10.3390/ijms21030967 (PMC7037754; doi:10.3390/ijms21030967)
Supplement: Supplementary file 1 [file ijms-21-00967-s001.zip › Supplemental+Tables.xlsx]

## Sheet: Supplemental Table1
Supplemental Table 1 : Normalized read counts RNAseq after 16 days of ATXN2 depletion in MEG-01.
ensembl_gene_id	external_gene_name	NT_1	NT_2	NT_3	SH002_1	SH002_2	SH002_3	SH93_1	SH93_2	SH93_3	SH95_1	SH95_2	SH95_3
ENSG00000000003	TSPAN6	9.12611	9.17829	9.18945	9.13997	9.14346	9.19216	9.17085	9.08208	9.14854	9.17013	9.14269	9.20521
ENSG00000000005	TNMD	9.08208	9.08208	9.08208	9.08208	9.08208	9.08208	9.08208	9.08208	9.08208	9.08208	9.08208	9.08208
ENSG00000000419	DPM1	10.5899	10.511	10.644	10.5642	10.6136	10.5532	10.5442	10.5181	10.55	10.6475	10.5969	10.6151
ENSG00000000457	SCYL3	9.81655	9.79711	9.8217	9.66222	9.78992	9.72842	9.78184	9.8168	9.87082	9.95224	9.84444	9.9371
ENSG00000000460	C1orf112	9.93336	10.0065	9.99739	9.95968	10.0813	9.88874	9.8904	9.877	9.9334	10.0347	9.88326	9.94893
ENSG00000000938	FGR	9.16229	9.2101	9.13864	9.175	9.08208	9.08208	9.08208	9.08208	9.08208	9.08208	9.17009	9.08208
ENSG00000000971	CFH	11.1991	11.0693	11.2608	11.0281	10.9871	11.2109	11.0985	11.0661	11.114	11.2732	11.3258	11.2725
ENSG00000001036	FUCA2	11.2272	11.3608	11.3965	11.3409	11.3042	11.3225	11.3156	11.4636	11.3404	11.3994	11.334	11.2931
ENSG00000001084	GCLC	11.1843	11.2881	11.344	11.3066	11.4421	11.2679	11.2135	11.2196	11.2177	11.2616	11.1463	11.2539
ENSG00000001167	NFYA	11.266	11.1767	11.2401	11.1755	11.2292	11.133	11.0158	11.0103	11.011	11.3638	11.3237	11.3265
ENSG00000001460	STPG1	9.92031	9.90963	10.0549	10.0757	9.95628	9.99847	9.99239	9.93478	10.0508	10.0124	9.98133	10.0544
ENSG00000001461	NIPAL3	11.2048	11.1561	11.152	11.1632	11.25	11.09	11.1743	11.2194	11.1685	11.2409	11.1797	11.2458
ENSG00000001497	LAS1L	10.9098	10.8478	10.9066	10.8993	10.9648	10.8978	10.9645	10.9044	10.8735	10.9236	10.8933	10.95
ENSG00000001561	ENPP4	10.2548	10.261	10.2017	10.2617	10.3063	10.2932	10.2626	10.1924	10.146	10.0833	10.0924	10.0668
ENSG00000001617	SEMA3F	9.20445	9.2242	9.23893	9.21015	9.24941	9.21248	9.24471	9.43239	9.30326	9.20542	9.25092	9.18825
ENSG00000001626	CFTR	9.14222	9.19783	9.18636	9.08208	9.08208	9.17028	9.19114	9.17234	9.19843	9.18722	9.14082	9.08208
ENSG00000001629	ANKIB1	10.4869	10.4546	10.4496	10.4986	10.3475	10.455	10.4486	10.5414	10.6418	10.4171	10.5466	10.4804
ENSG00000001630	CYP51A1	10.9738	10.8004	10.9758	10.9197	10.8903	10.9444	10.8343	10.8128	10.804	10.6972	10.6782	10.664
ENSG00000001631	KRIT1	10.3501	10.1759	10.2044	10.2086	10.1338	10.1482	10.2344	10.1344	10.1925	9.96774	9.95004	10.0271
ENSG00000002016	RAD52	9.75509	9.65176	9.74126	9.65983	9.7375	9.74058	9.73524	9.69785	9.70558	9.79372	9.66514	9.66715
ENSG00000002079	MYH16	9.08208	9.08208	9.08208	9.08208	9.08208	9.08208	9.08208	9.08208	9.08208	9.14395	9.08208	9.08208
ENSG00000002330	BAD	10.4447	10.5429	10.5322	10.5139	10.4823	10.4501	10.4862	10.5383	10.5577	10.516	10.5408	10.5478
ENSG00000002549	LAP3	11.3208	11.3458	11.3156	11.3175	11.3147	11.3199	11.3679	11.3151	11.3551	11.2987	11.2807	11.3073
ENSG00000002586	CD99	13.3999	13.3237	13.3103	13.4531	13.4485	13.4703	13.4231	13.3834	13.428	13.3287	13.3303	13.3881
ENSG00000002587	HS3ST1	9.24582	9.08208	9.08208	9.08208	9.08208	9.08208	9.08208	9.08208	9.08208	9.13879	9.08208	9.08208
ENSG00000002726	AOC1	9.08208	9.08208	9.13966	9.08208	9.08208	9.08208	9.08208	9.08208	9.08208	9.1711	9.14491	9.08208
ENSG00000002745	WNT16	9.08208	9.14173	9.08208	9.08208	9.08208	9.08208	9.08208	9.08208	9.19795	9.08208	9.08208	9.16938
ENSG00000002746	HECW1	9.08208	9.11894	9.08208	9.21733	9.08208	9.30612	9.11835	9.22795	9.08208	9.10886	9.1187	9.22443
ENSG00000002822	MAD1L1	10.3603	10.417	10.3641	10.4011	10.3728	10.4038	10.3375	10.366	10.3224	10.206	10.4434	10.2276
ENSG00000002834	LASP1	11.8731	11.9903	11.9732	11.8037	11.8029	11.7763	11.9048	11.8715	11.9616	11.9061	11.8931	11.8915
ENSG00000002919	SNX11	10.4308	10.4329	10.4757	10.4754	10.4807	10.4221	10.4731	10.2802	10.3949	10.3628	10.4855	10.3963
ENSG00000002933	TMEM176A	9.08208	9.08208	9.08208	9.08208	9.08208	9.08208	9.08208	9.08208	9.08208	9.08208	9.08208	9.08208
ENSG00000003056	M6PR	11.9744	11.9868	11.9253	12.0018	11.9471	11.9612	12.0734	11.9548	11.9981	11.9788	11.9802	11.9127
ENSG00000003096	KLHL13	9.68404	9.90444	9.69067	9.71468	9.66761	9.76049	9.6277	9.62792	9.64269	9.61615	9.66144	9.67199
ENSG00000003137	CYP26B1	9.12971	9.08208	9.12984	9.12746	9.16437	9.29622	9.18164	9.19392	9.14941	9.39414	9.12847	9.25669
ENSG00000003147	ICA1	10.1645	10.4458	10.1405	10.138	10.3251	10.3663	10.4429	10.4842	10.1179	10.3223	10.2525	10.2838
ENSG00000003249	DBNDD1	9.31118	9.42047	9.33122	9.35029	9.27003	9.24523	9.23724	9.31313	9.28903	9.25053	9.2766	9.19123
ENSG00000003393	ALS2	10.5255	10.4182	10.609	10.6567	10.3457	10.6723	10.6986	10.6381	10.4637	10.7187	10.6236	10.4602
ENSG00000003400	CASP10	10.2844	10.3758	10.3549	10.4174	10.4863	10.3711	10.3517	10.4208	10.3866	10.4811	10.5009	10.577
ENSG00000003402	CFLAR	11.765	11.6796	11.714	11.651	11.5837	11.6045	11.7002	11.7477	11.6805	11.6331	11.5276	11.5965
ENSG00000003436	TFPI	10.7376	10.7465	10.7776	10.6743	10.6448	10.6045	10.9343	11.0599	10.9588	10.753	10.7238	10.5555
ENSG00000003509	NDUFAF7	10.0645	9.95675	10.1769	10.027	10.0406	10.1047	9.9234	9.90677	9.98523	10.0541	10.0857	10.0514
ENSG00000003756	RBM5	11.0107	10.9314	10.7112	10.9246	10.8922	11.0851	10.9388	11.0035	11.1087	10.9134	10.9331	11.007
ENSG00000003987	MTMR7	9.27964	9.31991	9.30722	9.27699	9.31968	9.35749	9.27874	9.31714	9.32443	9.38089	9.18376	9.36769
ENSG00000003989	SLC7A2	9.13648	9.15553	9.08208	9.08208	9.08208	9.08208	9.08208	9.19004	9.14071	9.08208	9.08208	9.15887
ENSG00000004059	ARF5	11.2189	11.2592	11.2927	11.2622	11.2785	11.2888	11.1731	11.0746	11.1194	11.183	11.1754	11.2183
ENSG00000004139	SARM1	9.08208	9.26568	9.13246	9.08208	9.08208	9.20119	9.23086	9.08208	9.08208	9.08208	9.13109	9.10562
ENSG00000004142	POLDIP2	12.0421	12.1361	12.0325	12.0981	12.1044	12.0696	11.8971	11.9468	11.9706	11.8412	11.9164	11.8377
ENSG00000004399	PLXND1	10.598	10.7412	10.7184	10.4011	10.3809	10.5476	10.6521	11.0232	10.9924	10.3263	9.92671	10.2725
ENSG00000004455	AK2	13.2591	13.1626	13.2378	13.301	13.2974	13.2213	13.244	13.2142	13.2705	13.2961	13.2702	13.2598
ENSG00000004468	CD38	9.08208	9.18499	9.08208	9.15469	9.08208	9.12371	9.16069	9.19182	9.24047	9.08208	9.13873	9.23718
ENSG00000004478	FKBP4	12.2075	12.2866	12.1069	12.1954	12.2125	12.3623	12.2926	12.4649	12.2189	12.1238	12.0861	12.1497
ENSG00000004487	KDM1A	12.4336	12.3442	12.3465	12.4022	12.2914	12.3868	12.3043	12.1703	12.1925	12.2743	12.2916	12.3522
ENSG00000004534	RBM6	10.7207	10.596	10.6389	10.6079	10.6176	10.6939	10.7844	10.7534	10.6609	10.5918	10.7018	10.7894
ENSG00000004660	CAMKK1	9.50838	9.5503	9.55999	9.4927	9.56812	9.54927	9.62543	9.49763	9.53354	9.54585	9.53227	9.47091
ENSG00000004700	RECQL	10.6831	10.6375	10.6793	10.7019	10.6848	10.7081	10.7396	10.7762	10.6879	10.6883	10.6496	10.6265
ENSG00000004766	VPS50	10.5041	10.5094	10.5301	10.4946	10.4934	10.3527	10.5774	10.6431	10.6164	10.4473	10.4471	10.4067
ENSG00000004776	HSPB6	9.08208	9.16564	9.20388	9.18324	9.18737	9.3157	9.1935	9.08208	9.2153	9.24473	9.24862	9.20336
ENSG00000004777	ARHGAP33	10.1385	10.0651	9.95356	10.1091	9.71506	9.83593	10.1714	10.0832	10.2001	10.0668	10.3189	10.0439
ENSG00000004779	NDUFAB1	11.4305	11.4146	11.3777	11.5031	11.5634	11.5248	11.5325	11.5477	11.466	11.5332	11.4676	11.4801
ENSG00000004799	PDK4	9.56663	9.53454	9.48984	9.49677	9.45475	9.49729	9.43273	9.38866	9.38795	9.33916	9.38424	9.26791
ENSG00000004809	SLC22A16	9.08208	9.08208	9.08208	9.1688	9.19715	9.08208	9.16334	9.08208	9.08208	9.19334	9.08208	9.08208
ENSG00000004838	ZMYND10	9.30064	9.19423	9.16794	9.21517	9.20719	9.22849	9.24373	9.22919	9.20617	9.14435	9.22357	9.17821
ENSG00000004846	ABCB5	9.08208	9.13429	9.08208	9.14618	9.08208	9.08208	9.08208	9.13711	9.18618	9.08208	9.14868	9.08208
ENSG00000004848	ARX	9.25045	9.08208	9.08208	9.08208	9.08208	9.08208	9.1478	9.19551	9.17684	9.08208	9.14102	9.08208
ENSG00000004864	SLC25A13	9.96332	9.98644	10.081	10.0389	9.97637	10.0312	9.92488	9.80249	10.0634	9.93905	9.85067	10.0368
ENSG00000004866	ST7	10.6311	10.6121	10.6176	10.5431	10.6873	10.6895	10.5555	10.5023	10.6445	10.4721	10.4569	10.5894
ENSG00000004897	CDC27	11.788	11.6772	11.7755	11.9768	11.9115	11.9213	11.7655	11.8269	11.7732	12.0712	11.8424	11.9753
ENSG00000004939	SLC4A1	11.0537	11.2486	11.041	10.834	10.8532	10.6612	10.2835	10.3705	10.3565	9.80036	9.72221	9.77725
ENSG00000004948	CALCR	9.08208	9.08208	9.08208	9.08208	9.08208	9.08208	9.08208	9.08208	9.08208	9.08208	9.08208	9.08208
ENSG00000004961	HCCS	10.3148	10.4105	10.2762	10.3879	10.3576	10.3514	10.3217	10.5011	10.4903	10.4162	10.4373	10.4227
ENSG00000004975	DVL2	11.1699	11.1794	11.202	11.0893	11.1204	11.0452	10.8957	10.8836	10.9649	11.1032	11.063	11.1208
ENSG00000005001	PRSS22	9.08208	9.08208	9.08208	9.08208	9.08208	9.08208	9.08208	9.08208	9.08208	9.08208	9.14185	9.08208
ENSG00000005007	UPF1	13.0426	12.9312	12.7531	12.7566	12.7777	13.0392	12.8254	13.0118	12.8043	12.4378	12.5225	12.5685
ENSG00000005020	SKAP2	10.5786	10.6241	10.4628	10.4653	10.6964	10.4241	10.6459	10.4566	10.4716	10.4998	10.5534	10.5663
ENSG00000005022	SLC25A5	12.9546	13.0544	13.0952	13.0724	13.15	13.0874	13.0939	13.0596	13.132	13.1966	13.1555	13.1603
ENSG00000005059	MCUB	9.40594	9.50111	9.48306	9.51925	9.54217	9.49132	9.52337	9.48548	9.41298	9.39251	9.34841	9.49042
ENSG00000005073	HOXA11	9.72626	9.71496	9.73066	9.71589	9.7185	9.71904	9.80037	9.69668	9.71508	9.7133	9.69213	9.61596
ENSG00000005075	POLR2J	10.8307	10.817	10.8307	10.8841	10.861	10.7667	10.8431	10.8987	10.8752	10.9352	10.84	10.896
ENSG00000005100	DHX33	11.0277	11.0521	11.0107	11.0066	11.0513	11.0136	10.9496	10.9886	10.9861	10.9721	11.0894	11.1071
ENSG00000005102	MEOX1	9.08208	9.08208	9.08208	9.08208	9.08208	9.08208	9.08208	9.08208	9.08208	9.08208	9.08208	9.08208
ENSG00000005108	THSD7A	9.08208	9.2263	9.08208	9.12571	9.08208	9.08208	9.08208	9.08208	9.13197	9.08208	9.08208	9.16157
ENSG00000005156	LIG3	10.6369	10.5412	10.5853	10.6272	10.7063	10.7449	10.5631	10.418	10.6987	10.7644	10.6613	10.5932
ENSG00000005175	RPAP3	10.3924	10.2987	10.506	10.283	10.2359	10.3254	10.4573	10.4888	10.3714	10.342	10.2704	10.2145
ENSG00000005187	ACSM3	12.3522	12.2481	12.2958	12.36	12.3497	12.3544	12.6999	12.5488	12.7568	12.0088	12.0621	12.1017
ENSG00000005189	REXO5	9.92126	10.0379	9.90293	9.92482	10.0596	9.99751	9.94281	9.916	9.87244	9.9278	10.079	10.0761
ENSG00000005194	CIAPIN1	10.9343	10.9387	10.9757	10.9779	11.077	10.9544	11.0057	10.9882	11.0579	10.9817	10.956	10.9694
ENSG00000005206	SPPL2B	10.4512	10.5913	10.3924	10.453	10.4046	10.4977	10.5306	10.5845	10.5748	10.5046	10.5271	10.5024
ENSG00000005238	FAM214B	10.3225	10.2788	10.2695	10.3009	10.2742	10.1767	10.2848	10.2614	10.3084	10.3019	10.2598	10.279
ENSG00000005243	COPZ2	9.28481	9.29194	9.34994	9.27807	9.20626	9.3366	9.31458	9.30892	9.26156	9.30401	9.31921	9.2398
ENSG00000005249	PRKAR2B	10.8575	10.7905	10.8452	10.8812	10.8746	10.8361	10.9241	10.9049	10.8909	10.758	10.6934	10.6649
ENSG00000005302	MSL3	10.4441	10.2669	10.3939	10.3081	10.3319	10.2809	10.3276	10.3159	10.3489	10.3805	10.4135	10.4168
ENSG00000005339	CREBBP	11.6501	11.593	11.3792	11.4416	11.4107	11.5379	11.4799	11.4381	11.4072	11.4775	11.4997	11.5035
ENSG00000005379	TSPOAP1	9.41534	9.37622	9.21478	9.54237	9.21429	9.25583	9.26282	9.20243	9.2704	9.45962	9.23193	9.21453
ENSG00000005381	MPO	9.15318	9.13134	9.08208	9.16521	9.13223	9.13349	9.17299	9.23192	9.08208	9.15373	9.20861	9.16915
ENSG00000005421	PON1	9.19053	9.08208	9.08208	9.08208	9.08208	9.08208	9.08208	9.14503	9.08208	9.08208	9.08208	9.08208
ENSG00000005436	GCFC2	10.2479	10.2671	10.3711	10.177	10.2639	10.268	10.2427	10.2483	10.4261	10.3138	10.2725	10.322
ENSG00000005448	WDR54	9.83416	9.75642	9.75051	9.73378	9.78237	9.71815	9.73854	9.73691	9.83226	9.80609	9.79718	9.98319
ENSG00000005469	CROT	9.43411	9.49332	9.49537	9.55116	9.46434	9.47976	9.50951	9.42951	9.54417	9.47686	9.46429	9.54976
ENSG00000005471	ABCB4	9.1997	9.24953	9.21892	9.24403	9.29155	9.22853	9.28222	9.31957	9.26411	9.08208	9.14081	9.18758
ENSG00000005483	KMT2E	10.6191	10.5165	10.6065	10.6467	10.5657	10.5409	10.6469	10.6058	10.6271	10.6391	10.6475	10.7674
ENSG00000005486	RHBDD2	10.4473	10.5828	10.554	10.5361	10.5097	10.417	10.462	10.5114	10.5805	10.7463	10.644	10.5549
ENSG00000005513	SOX8	9.08208	9.16645	9.08208	9.16464	9.08208	9.08208	9.14681	9.08208	9.08208	9.08208	9.08208	9.08208
ENSG00000005700	IBTK	11.2692	11.1736	11.3116	11.2067	11.2978	11.2719	11.3044	11.3148	11.3511	11.4878	11.3621	11.4257
ENSG00000005801	ZNF195	10.1293	10.0778	10.1534	10.0589	10.1662	10.1208	10.1122	10.1001	10.071	10.1734	10.1203	10.1333
ENSG00000005810	MYCBP2	11.7073	11.6534	11.5732	11.713	11.5968	11.6231	11.751	11.8499	11.773	11.8562	11.9266	11.9306
ENSG00000005812	FBXL3	11.0555	11.1254	11.1137	11.1628	11.1473	11.1005	11.1281	11.149	11.1542	11.0028	10.9449	10.8735
ENSG00000005844	ITGAL	9.87616	9.88905	9.8612	10.1227	10.269	10.2104	10.0017	10.1069	9.96918	9.97822	9.90578	10.2707
ENSG00000005882	PDK2	10.6448	10.6817	10.6149	10.7285	10.6925	10.6943	10.4806	10.585	10.6138	10.5916	10.5774	10.6247
ENSG00000005884	ITGA3	9.19176	9.54609	9.21868	9.18896	9.33288	9.23368	9.24485	9.23132	9.21388	9.21127	9.17817	9.21838
ENSG00000005889	ZFX	9.94246	9.97239	10.2067	10.0686	10.0516	10.041	10.0516	10.0466	10.0711	9.93643	9.86942	10.0256
ENSG00000005893	LAMP2	11.4777	11.4108	11.5269	11.4686	11.5498	11.5183	11.5412	11.5222	11.6064	11.53	11.5596	11.5333
ENSG00000005961	ITGA2B	14.8305	15.1521	15.0863	14.7962	14.7778	14.877	14.7437	14.7826	14.8359	14.8643	14.9474	14.8357
ENSG00000005981	ASB4	9.08208	9.08208	9.08208	9.08208	9.08208	9.14487	9.08208	9.08208	9.08208	9.08208	9.08208	9.08208
ENSG00000006007	GDE1	11.2138	11.267	11.2831	11.3316	11.3918	11.3031	11.376	11.5603	11.6657	11.4004	11.263	11.3958
ENSG00000006015	REX1BD	10.8461	10.8573	10.8616	10.8781	10.9048	10.8319	10.93	10.9591	10.8761	10.7612	10.8279	10.8382
ENSG00000006016	CRLF1	9.44603	9.36579	9.38632	9.50386	9.43991	9.47575	9.55272	9.47995	9.49785	9.4058	9.4295	9.44294
ENSG00000006025	AC003665.1	9.93405	10.2226	9.98251	10.1675	9.90137	10.1692	10.0635	9.9848	10.001	10.0247	10.2303	10.0919
ENSG00000006042	TMEM98	9.91912	10.0001	10.0772	10.1603	10.1304	9.97962	10.0288	9.93051	9.95179	10.0207	9.91557	9.99026
ENSG00000006047	YBX2	9.4377	9.54798	9.54405	9.55887	9.5595	9.4733	9.31919	9.2924	9.34436	9.5246	9.38906	9.45422
ENSG00000006062	MAP3K14	9.4845	9.40502	9.36001	9.3671	9.38692	9.459	9.35383	9.3488	9.42673	9.38665	9.39594	9.3673
ENSG00000006071	ABCC8	9.08208	9.08208	9.08208	9.08208	9.08208	9.08208	9.08208	9.08208	9.08208	9.08208	9.08208	9.08208
ENSG00000006116	CACNG3	9.08208	9.16695	9.08208	9.08208	9.08208	9.08208	9.08208	9.08208	9.08208	9.08208	9.08208	9.08208
ENSG00000006118	TMEM132A	9.30241	9.55442	9.43515	9.44774	9.40887	9.35329	9.43318	9.39821	9.41006	9.42859	9.42859	9.57286
ENSG00000006125	AP2B1	13.008	13.0533	13.1476	13.1969	13.1515	13.0655	12.9863	12.9861	12.9716	12.9982	12.9548	12.909
ENSG00000006128	TAC1	9.08208	9.08208	9.08208	9.08208	9.08208	9.08208	9.08208	9.08208	9.08208	9.08208	9.14163	9.14364
ENSG00000006194	ZNF263	10.4182	10.4514	10.4675	10.4337	10.361	10.4119	10.331	10.3622	10.3483	10.3515	10.2893	10.5129
ENSG00000006210	CX3CL1	9.08208	9.15052	9.08208	9.08208	9.08208	9.14849	9.14967	9.08208	9.08208	9.14734	9.08208	9.14688
ENSG00000006282	SPATA20	10.208	10.3176	10.323	10.233	10.2535	10.3081	10.3473	10.3497	10.3089	10.2456	10.3292	10.3609
ENSG00000006283	CACNA1G	9.21115	9.14755	9.08208	9.11882	9.11998	9.21216	9.08208	9.16742	9.08208	9.08208	9.08208	9.08208
ENSG00000006327	TNFRSF12A	9.50435	9.56882	9.52925	9.53583	9.43075	9.49241	9.65978	9.69747	9.64285	9.58292	9.54816	9.51595
ENSG00000006377	DLX6	9.08208	9.08208	9.08208	9.08208	9.08208	9.08208	9.08208	9.08208	9.08208	9.08208	9.08208	9.08208
ENSG00000006432	MAP3K9	9.3411	9.39263	9.32015	9.38073	9.34246	9.33689	9.339	9.36602	9.2992	9.31278	9.26364	9.23357
ENSG00000006451	RALA	10.5151	10.5652	10.5058	10.5832	10.5975	10.5098	10.541	10.4696	10.5478	10.5547	10.657	10.5675
ENSG00000006453	BAIAP2L1	9.18699	9.19578	9.22132	9.29238	9.2294	9.2667	9.20349	9.25251	9.19571	9.21879	9.23376	9.21066
ENSG00000006459	KDM7A	9.92974	9.82758	10.0425	9.86536	9.77974	9.81833	10.0721	9.7355	10.0752	9.79158	9.87215	10.218
ENSG00000006468	ETV1	10.1973	9.97473	10.0392	10.0708	10.0367	9.98702	10.0298	9.94046	9.93362	10.2109	9.96235	10.0613
ENSG00000006530	AGK	10.6131	10.6563	10.68	10.6749	10.5299	10.5762	10.4533	10.7143	10.2435	10.4595	10.4884	10.3922
ENSG00000006534	ALDH3B1	9.45653	9.53568	9.44102	9.39097	9.49068	9.38092	9.38198	9.35968	9.44474	9.35179	9.30309	9.24398
ENSG00000006555	TTC22	9.08208	9.08208	9.08208	9.08208	9.08208	9.08208	9.08208	9.08208	9.08208	9.08208	9.08208	9.08208
ENSG00000006576	PHTF2	10.0756	9.98978	10.0729	10.1183	10.1448	10.105	10.0489	10.0289	10.1272	10.2015	10.1238	10.0936
ENSG00000006606	CCL26	9.08208	9.08208	9.08208	9.08208	9.08208	9.08208	9.08208	9.08208	9.08208	9.08208	9.08208	9.08208
ENSG00000006607	FARP2	10.7075	10.6794	10.6065	10.74	10.8025	10.74	10.6394	10.6888	10.6226	10.6402	10.6498	10.7592
ENSG00000006611	USH1C	9.08208	9.11562	9.08208	9.12453	9.08208	9.08208	9.08208	9.08208	9.21269	9.08208	9.15874	9.16752
ENSG00000006625	GGCT	10.8246	10.8116	10.8062	10.83	10.9089	10.8632	10.9383	10.9107	10.9522	10.9315	10.8897	10.9475
ENSG00000006634	DBF4	10.6488	10.624	10.6409	10.4938	10.4633	10.5257	10.6071	10.6367	10.6348	10.5775	10.6418	10.684
ENSG00000006638	TBXA2R	9.86506	9.98428	9.9464	9.78476	9.703	9.87454	9.99779	10.1103	10.086	9.86413	9.82429	9.89398
ENSG00000006652	IFRD1	10.8601	10.9303	10.9616	10.8256	10.8822	10.9188	10.9547	10.9276	10.8548	10.974	10.992	11.0085
ENSG00000006659	LGALS14	9.08208	9.08208	9.08208	9.08208	9.08208	9.08208	9.08208	9.08208	9.08208	9.08208	9.08208	9.08208
ENSG00000006695	COX10	10.6276	10.3776	10.5977	10.6902	10.6935	10.5598	10.3636	10.4257	10.5684	10.6199	10.7013	10.6652
ENSG00000006704	GTF2IRD1	10.0488	10.0359	9.98909	10.0889	9.95142	9.96544	9.86292	9.88054	9.85043	10.2596	9.91928	9.94705
ENSG00000006712	PAF1	11.0653	11.1182	11.0196	11.0629	11.0379	10.9972	10.9431	11.034	11.0153	11.1008	11.1009	11.114
ENSG00000006715	VPS41	10.7839	10.7786	10.8426	10.7868	10.8817	10.6733	10.8419	10.9175	10.8653	10.9423	10.831	10.8278
ENSG00000006740	ARHGAP44	9.08208	9.28984	9.13938	9.17939	9.13245	9.2695	9.17401	9.15615	9.08208	9.13328	9.16695	9.08208
ENSG00000006744	ELAC2	11.8007	11.6999	11.7326	11.6592	11.6187	11.7022	11.8004	11.7815	11.7526	11.6104	11.5473	11.7
ENSG00000006747	SCIN	9.17134	9.16173	9.08208	9.08208	9.24644	9.58837	9.08208	9.12769	9.15021	9.18256	9.15737	9.08208
ENSG00000006756	ARSD	9.81679	9.78533	9.79376	9.82445	9.78631	9.71265	9.86177	9.81185	9.93965	9.94524	9.86133	9.92526
ENSG00000006757	PNPLA4	9.1209	9.16085	9.25166	9.22351	9.12286	9.1684	9.20869	9.12372	9.26458	9.25362	9.1974	9.19892
ENSG00000006788	MYH13	9.08208	9.08208	9.08208	9.08208	9.08208	9.08208	9.08208	9.08208	9.08208	9.08208	9.08208	9.08208
ENSG00000006831	ADIPOR2	11.2733	11.3474	11.3583	11.3038	11.3587	11.3306	11.3337	11.3648	11.382	11.2896	11.1869	11.2125
ENSG00000006837	CDKL3	9.35548	9.27295	9.20776	9.26939	9.30662	9.21948	9.3509	9.3468	9.34383	9.31827	9.32097	9.34576
ENSG00000007001	UPP2	9.08208	9.08208	9.08208	9.08208	9.08208	9.08208	9.08208	9.08208	9.08208	9.08208	9.08208	9.08208
ENSG00000007038	PRSS21	11.4723	11.5511	11.4456	11.5699	11.5848	11.4684	11.6291	11.6272	11.6435	11.2368	11.2122	11.2005
ENSG00000007047	MARK4	11.4747	11.5814	11.3882	11.3738	11.2475	11.2756	11.3989	11.4174	11.3121	11.4507	11.3898	11.3557
ENSG00000007062	PROM1	9.08208	9.1421	9.08208	9.08208	9.08208	9.08208	9.08208	9.08208	9.08208	9.08208	9.08208	9.08208
ENSG00000007080	CCDC124	12.278	12.2997	12.1805	12.2174	12.3514	12.2426	12.296	12.2947	12.2222	12.2981	12.2874	12.3513
ENSG00000007129	CEACAM21	9.2194	9.21632	9.23893	9.22496	9.25971	9.27498	9.17994	9.21804	9.16583	9.24904	9.28166	9.22568
ENSG00000007168	PAFAH1B1	11.1488	11.2306	11.3432	11.2442	11.2339	11.4672	11.3161	11.5203	11.1003	11.2584	11.4506	11.4746
ENSG00000007171	NOS2	9.1643	9.08208	9.16443	9.19244	9.21291	9.1851	9.16765	9.18717	9.15368	9.23012	9.17275	9.19594
ENSG00000007174	DNAH9	9.08208	9.08208	9.14366	9.08208	9.08208	9.08208	9.08208	9.08208	9.08208	9.08208	9.08208	9.08208
ENSG00000007202	KIAA0100	11.7849	12.0258	11.8752	11.7986	11.7425	11.8574	11.7362	11.844	11.8892	11.8808	11.9217	11.8606
ENSG00000007216	SLC13A2	9.08208	9.08208	9.08208	9.14079	9.08208	9.08208	9.08208	9.08208	9.08208	9.08208	9.14163	9.08208
ENSG00000007237	AC005747.1	9.08208	9.21889	9.12286	9.08208	9.08208	9.08208	9.08208	9.08208	9.08208	9.08208	9.12166	9.08208
ENSG00000007255	TRAPPC6A	11.0659	11.2263	11.2012	11.135	11.0742	11.1409	11.1687	11.1673	11.2759	11.0488	11.1619	11.0233
ENSG00000007264	MATK	11.5182	11.5175	11.4396	11.4807	11.3558	11.5449	11.3342	11.3209	11.3179	11.4425	11.5325	11.6182
ENSG00000007306	CEACAM7	9.08208	9.08208	9.08208	9.08208	9.08208	9.08208	9.08208	9.08208	9.08208	9.08208	9.08208	9.08208
ENSG00000007312	CD79B	9.51924	9.53288	9.55759	9.44942	9.31093	9.48557	9.42276	9.48006	9.4884	9.43526	9.41176	9.5346
ENSG00000007314	SCN4A	9.18879	9.20212	9.24487	9.21263	9.27564	9.14493	9.19288	9.25233	9.21611	9.25659	9.22871	9.16878
ENSG00000007341	ST7L	9.96346	9.88412	10.024	10.1325	10.0705	9.95717	10.0244	10.0089	9.96746	10.1348	10.0855	9.9722
ENSG00000007350	TKTL1	9.14388	9.08208	9.08208	9.16435	9.08208	9.14483	9.08208	9.08208	9.17652	9.08208	9.08208	9.08208
ENSG00000007372	PAX6	9.08208	9.16095	9.08208	9.12645	9.08208	9.08208	9.13047	9.08208	9.08208	9.20984	9.20445	9.18784
ENSG00000007376	RPUSD1	11.3806	11.5188	11.2711	11.365	11.247	11.3111	11.3151	11.2543	11.1621	11.2738	11.325	11.3322
ENSG00000007384	RHBDF1	9.48858	9.49454	9.46377	9.46949	9.36386	9.43695	9.39025	9.53658	9.44342	9.33607	9.49371	9.29581
ENSG00000007392	LUC7L	10.0435	9.74503	9.84625	9.72439	9.77174	9.91807	9.76677	9.86633	9.80273	9.84179	9.85166	9.85076
ENSG00000007402	CACNA2D2	9.18017	9.15044	9.13216	9.08208	9.24851	9.14371	9.14491	9.18595	9.18892	9.20384	9.08208	9.08208
ENSG00000007516	BAIAP3	9.29576	9.24711	9.19165	9.34723	9.17034	9.26058	9.39309	9.37216	9.19652	9.3039	9.15891	9.17879
ENSG00000007520	TSR3	11.0338	11.1622	11.0653	11.0566	11.1235	11.1019	11.1879	11.0834	11.1247	11.0228	11.0959	11.0643
ENSG00000007541	PIGQ	10.6436	10.9798	10.7594	10.7307	10.7915	10.7064	10.6084	10.7283	10.6785	10.6053	10.668	10.6149
ENSG00000007545	CRAMP1	10.6769	10.9786	10.4296	10.5972	10.5377	10.6858	10.6884	10.5523	10.6664	10.6656	10.6853	10.5623
ENSG00000007866	TEAD3	9.61624	9.69843	9.72903	9.65152	9.66373	9.57681	9.73284	9.71349	9.72322	9.52494	9.54989	9.50594
ENSG00000007908	SELE	9.08208	9.08208	9.08208	9.08208	9.08208	9.08208	9.08208	9.08208	9.08208	9.08208	9.08208	9.14343
ENSG00000007923	DNAJC11	11.704	11.6042	11.3561	11.5254	11.727	11.4413	11.428	11.542	11.5699	11.6225	11.5299	11.5849
ENSG00000007933	FMO3	9.08208	9.14864	9.08208	9.08208	9.08208	9.08208	9.08208	9.08208	9.13617	9.08208	9.08208	9.17886
ENSG00000007944	MYLIP	10.3902	10.3398	10.3714	10.3142	10.3275	10.33	10.3734	10.4426	10.367	10.3649	10.3541	10.2782
ENSG00000007952	NOX1	9.08208	9.14171	9.08208	9.18341	9.08208	9.08208	9.14569	9.17168	9.08208	9.17085	9.08208	9.17025
ENSG00000007968	E2F2	10.5986	10.6519	10.5054	10.5055	10.5317	10.558	10.3545	10.3981	10.398	10.4102	10.2867	10.487
ENSG00000008018	PSMB1	12.0494	11.9219	12.0868	12.0683	12.0697	12.0334	12.0102	11.9228	12.0437	12.1507	12.0968	12.1196
ENSG00000008056	SYN1	9.20445	9.24431	9.13739	9.13531	9.13724	9.17875	9.2365	9.21235	9.30536	9.19309	9.21313	9.34596
ENSG00000008083	JARID2	11.6563	11.6235	11.5084	11.5399	11.5165	11.532	11.4807	11.5539	11.5218	11.5119	11.5188	11.5916
ENSG00000008086	CDKL5	9.2797	9.16214	9.14644	9.2739	9.21452	9.20684	9.19433	9.21639	9.22199	9.11934	9.21234	9.20512
ENSG00000008118	CAMK1G	9.08208	9.08208	9.08208	9.08208	9.08208	9.08208	9.08208	9.08208	9.08208	9.08208	9.08208	9.08208
ENSG00000008128	CDK11A	11.1635	11.1671	11.0546	11.0277	10.9152	11.066	11.0935	11.1527	11.1124	10.99	10.9816	10.937
ENSG00000008130	NADK	12.4806	12.557	12.4096	12.3932	12.3913	12.3669	12.3957	12.4126	12.4863	12.4217	12.5119	12.5354
ENSG00000008196	TFAP2B	9.08208	9.08208	9.08208	9.08208	9.08208	9.08208	9.08208	9.08208	9.08208	9.08208	9.08208	9.08208
ENSG00000008197	TFAP2D	9.08208	9.08208	9.08208	9.08208	9.08208	9.08208	9.08208	9.08208	9.08208	9.08208	9.08208	9.08208
ENSG00000008226	DLEC1	9.08208	9.08208	9.18564	9.13415	9.08208	9.08208	9.13923	9.08208	9.17913	9.08208	9.08208	9.15985
ENSG00000008256	CYTH3	9.9981	9.87084	9.85977	9.80113	9.81747	9.82099	10.0825	10.0603	9.91831	9.96725	9.82312	9.82475
ENSG00000008277	ADAM22	9.41605	9.53889	9.53402	9.55037	9.57212	9.50644	9.41637	9.35827	9.32443	9.5461	9.43155	9.4658
ENSG00000008282	SYPL1	10.939	10.8588	10.9899	11.205	11.1594	11.2	11.0717	11.0253	11.0252	11.2772	11.2043	11.2351
ENSG00000008283	CYB561	10.858	10.9464	10.8635	10.9437	10.8791	10.9722	11.032	11.0045	11.0067	10.9238	10.9797	11.0413
ENSG00000008294	SPAG9	10.9503	10.9954	11.0905	10.8953	10.9348	11.1076	11.0716	11.1562	11.1301	11.1287	10.997	11.1565
ENSG00000008300	CELSR3	9.43845	9.57453	9.25069	9.25859	9.25877	9.31163	9.41644	9.24181	9.268	9.44229	9.30267	9.32007
ENSG00000008311	AASS	10.5389	10.4577	10.4491	10.4727	10.4571	10.479	10.3964	10.363	10.4157	10.5582	10.4962	10.6044
ENSG00000008323	PLEKHG6	9.1396	9.13773	9.08208	9.18052	9.1454	9.17372	9.08208	9.08208	9.15153	9.17267	9.08208	9.17179
ENSG00000008324	SS18L2	10.0785	10.1	10.1326	10.1789	10.2024	10.1277	10.1245	10.0526	10.1102	10.2051	10.1873	10.2008
ENSG00000008382	MPND	10.0009	9.89599	10.0299	10.0071	10.0572	9.93454	9.96614	10.022	9.99942	9.91397	9.84413	9.93566
ENSG00000008394	MGST1	11.3796	11.2407	11.3714	11.4544	11.4571	11.3687	11.2925	11.1717	11.2828	11.4826	11.483	11.4336
ENSG00000008405	CRY1	10.2508	10.5242	10.4223	10.2742	10.3059	10.2701	10.3706	10.4545	10.395	10.1455	10.2633	10.2548
ENSG00000008438	PGLYRP1	9.08208	9.08208	9.08208	9.08208	9.14348	9.08208	9.08208	9.08208	9.08208	9.08208	9.08208	9.08208
ENSG00000008441	NFIX	11.5756	11.6668	11.5096	11.617	11.5744	11.5803	11.5314	11.4721	11.5211	11.4206	11.396	11.474
ENSG00000008513	ST3GAL1	11.1468	11.0337	11.1237	10.9821	11.1027	11.066	11.0155	11.0752	11.0372	10.9878	11.0906	11.3488
ENSG00000008516	MMP25	9.39991	9.18558	9.17233	9.30375	9.17254	9.15696	9.17885	9.28558	9.24417	9.22068	9.18291	9.21918
ENSG00000008517	IL32	9.28785	9.30678	9.20934	9.26945	9.27576	9.31998	9.30559	9.26735	9.27816	9.26999	9.31777	9.2462
ENSG00000008710	PKD1	11.3897	11.7648	11.4146	11.1889	11.0792	11.527	11.359	11.5509	11.3672	11.42	11.4355	11.1635
ENSG00000008735	MAPK8IP2	9.22781	9.27067	9.18822	9.16588	9.24454	9.2211	9.25475	9.22882	9.23271	9.14372	9.08208	9.1879
ENSG00000008838	MED24	11.4683	11.4877	11.3148	11.4778	11.3223	11.3278	11.2481	11.4163	11.275	11.4448	11.549	11.3445
ENSG00000008853	RHOBTB2	10.0691	10.1836	10.2605	10.0542	10.0683	10.0025	9.99664	10.1579	9.99496	10.0632	10.0849	10.0315
ENSG00000008869	HEATR5B	10.6438	10.474	10.554	10.5287	10.5344	10.5011	10.6306	10.5799	10.6022	10.6837	10.6289	10.6045
ENSG00000008952	SEC62	10.8712	11.0282	10.8234	10.9923	10.7856	11.069	11.0536	11.138	10.9965	10.8963	11.0256	10.9835
ENSG00000008988	RPS20	14.7276	14.7212	14.8239	14.7182	14.7231	14.6845	14.729	14.7848	14.9386	14.7548	14.7676	14.7089
ENSG00000009307	CSDE1	14.2247	14.2878	14.2934	14.3482	14.4014	14.2205	14.2404	14.3584	14.2726	14.3578	14.3595	14.3822
ENSG00000009335	UBE3C	11.9549	11.9348	11.9206	11.8171	11.906	11.8895	12.0387	11.9608	12.0584	11.8956	11.9271	11.89
ENSG00000009413	REV3L	10.5149	10.3311	10.2891	10.3561	10.2938	10.1276	10.5355	10.5301	10.5325	10.417	10.3912	10.1013
ENSG00000009694	TENM1	9.36548	9.30549	9.32688	9.33032	9.344	9.30961	9.37882	9.74647	9.36895	9.33452	9.26841	9.31944
ENSG00000009709	PAX7	9.08208	9.08208	9.08208	9.08208	9.08208	9.08208	9.08208	9.14639	9.08208	9.08208	9.08208	9.08208
ENSG00000009724	MASP2	9.31321	9.32014	9.18917	9.28502	9.31097	9.36216	9.32842	9.27303	9.25905	9.33776	9.30685	9.32842
ENSG00000009765	IYD	9.08208	9.08208	9.08208	9.14028	9.14363	9.08208	9.08208	9.1709	9.14919	9.17059	9.20301	9.08208
ENSG00000009780	FAM76A	9.56031	9.61922	9.64979	9.59077	9.66536	9.72151	9.79837	9.78116	9.74199	9.63555	9.7333	9.67333
ENSG00000009790	TRAF3IP3	9.26777	9.13581	9.20896	9.13237	9.1616	9.26536	9.23093	9.12667	9.23389	9.08208	9.08208	9.20316
ENSG00000009830	POMT2	10.0289	10.0716	9.96703	9.94184	9.8156	10.0951	9.75595	10.0973	10.0168	9.87325	9.9743	9.83507
ENSG00000009844	VTA1	11.0038	10.9514	10.9786	10.9863	11.0521	10.97	10.9111	10.842	10.8295	11.0339	10.8882	10.9041
ENSG00000009950	MLXIPL	9.12864	9.14582	9.17612	9.14521	9.18723	9.26011	9.21297	9.15141	9.08208	9.17662	9.12898	9.2141
ENSG00000009954	BAZ1B	11.423	11.329	11.2334	11.2946	11.3555	11.351	11.345	11.2902	11.2561	11.3298	11.3029	11.3818
ENSG00000010017	RANBP9	11.3209	11.5491	11.3254	11.3649	11.4606	11.2852	11.4541	11.6686	11.5018	11.2593	11.2185	11.2517
ENSG00000010030	ETV7	9.08208	9.08208	9.08208	9.08208	9.08208	9.17274	9.08208	9.14102	9.15483	9.14291	9.08208	9.08208
ENSG00000010072	SPRTN	9.88763	9.9034	9.95953	9.88302	10.0483	9.91973	9.96906	9.95023	9.87558	9.92472	9.95854	10.0093
ENSG00000010165	EEF1AKNMT	11.2293	11.3334	11.24	11.2582	11.2293	11.33	11.2594	11.1722	11.2209	11.2695	11.2257	11.2003
ENSG00000010219	DYRK4	10.0364	10.0716	10.093	10.0656	10.1339	10.1795	10.1815	10.2383	10.1818	10.2673	10.1628	10.1122
ENSG00000010244	ZNF207	12.2583	12.2131	12.2399	12.207	12.2233	12.2761	12.1382	12.0854	12.1822	12.1769	12.1627	12.1039
ENSG00000010256	UQCRC1	12.1047	12.163	12.0851	12.1104	12.1429	12.1818	12.0896	12.0681	12.0406	12.0951	12.0557	12.1029
ENSG00000010270	STARD3NL	11.0106	10.8937	10.8997	10.9803	11.0053	10.9565	11.0377	11.0577	10.9454	11.1777	11.0913	11.0616
ENSG00000010278	CD9	9.26446	9.24129	9.26553	9.27932	9.22236	9.26587	9.19236	9.29874	9.23621	9.31814	9.25151	9.2231
ENSG00000010282	HHATL	9.08208	9.08208	9.08208	9.08208	9.08208	9.08208	9.08208	9.08208	9.08208	9.08208	9.08208	9.08208
ENSG00000010292	NCAPD2	12.2021	12.1876	12.0581	12.2089	12.16	12.1084	12.0806	12.0944	12.0273	12.2206	12.0961	12.1317
ENSG00000010295	IFFO1	9.91124	9.84798	9.79021	9.84826	9.82556	9.8711	9.84362	9.83051	9.82215	9.88818	9.86208	9.87087
ENSG00000010310	GIPR	9.08208	9.08208	9.23194	9.13047	9.08208	9.15296	9.20998	9.13535	9.13752	9.16413	9.1521	9.15395
ENSG00000010318	PHF7	9.83944	9.81591	9.92078	9.87824	9.93523	9.79661	9.9636	9.97311	9.94967	9.85227	9.90196	9.85013
ENSG00000010319	SEMA3G	9.46325	9.55852	9.73749	9.67459	9.52974	9.63561	9.65496	9.40493	9.56325	9.74089	9.49853	9.68048
ENSG00000010322	NISCH	11.0153	11.1945	11.0045	10.862	11.0617	10.8856	10.9235	11.0971	10.8847	10.9813	11.0104	10.8966
ENSG00000010327	STAB1	11.2763	11.3578	11.3097	11.3504	11.3566	11.4616	11.0917	11.1158	11.093	11.4967	11.6369	11.5875
ENSG00000010361	FUZ	10.9388	11.3422	11.0389	11.1442	11.0618	11.0939	11.0688	11.1606	11.0867	11.0097	11.1484	11.1608
ENSG00000010379	SLC6A13	9.16177	9.22578	9.18866	9.24279	9.26479	9.18719	9.18532	9.28977	9.15224	9.17389	9.21051	9.18723
ENSG00000010404	IDS	10.4687	10.569	10.6659	10.6131	10.5598	10.5449	10.6226	10.6152	10.5738	10.5155	10.5379	10.4508
ENSG00000010438	PRSS3	9.08208	9.08208	9.08208	9.08208	9.08208	9.08208	9.08208	9.08208	9.08208	9.08208	9.08208	9.08208
ENSG00000010539	ZNF200	9.84918	9.88578	9.83638	9.87879	9.92641	9.92779	9.90024	10.0502	9.89053	9.94908	9.96148	9.94848
ENSG00000010610	CD4	11.8543	11.8164	11.9051	11.8331	11.7197	11.8495	11.933	11.8879	12.03	11.9103	11.8186	11.8573
ENSG00000010626	LRRC23	9.41585	9.36648	9.48927	9.45639	9.40213	9.39513	9.46886	9.51879	9.47885	9.4859	9.40893	9.48758
ENSG00000010671	BTK	12.1481	11.976	12.0491	11.983	12.047	11.9728	12.02	11.9505	12.0112	12.2137	12.2086	12.2483
ENSG00000010704	HFE	9.32414	9.33505	9.27343	9.34136	9.26473	9.29437	9.29876	9.29561	9.27164	9.24745	9.30548	9.29109
ENSG00000010803	SCMH1	11.0988	11.1459	11.1665	11.0578	11.1027	11.3011	11.201	11.2226	11.1353	11.3389	11.3101	11.3677
ENSG00000010810	FYN	11.0794	11.2873	11.2043	10.9999	11.2069	11.0305	11.1506	11.1338	11.2119	11.1998	11.2403	11.4053
ENSG00000010818	HIVEP2	10.0561	10.0455	10.1271	9.96063	9.94796	9.98818	10.3758	10.3754	10.027	10.0945	10.1826	10.1011
ENSG00000010932	FMO1	9.08208	9.08208	9.08208	9.08208	9.08208	9.08208	9.08208	9.17668	9.12757	9.08208	9.08208	9.08208
ENSG00000011007	ELOA	11.4509	11.3675	11.397	11.2006	11.2124	11.2281	11.1989	11.1661	11.0562	11.3514	11.3185	11.3689
ENSG00000011009	LYPLA2	11.3186	11.4894	11.5226	11.3633	11.4378	11.483	11.3224	11.4136	11.3401	11.5634	11.4959	11.5775
ENSG00000011021	CLCN6	10.4584	10.3228	10.3691	10.318	10.1698	10.3256	10.3527	10.2953	10.3206	10.3101	10.254	10.3175
ENSG00000011028	AC080038.1	10.688	10.9136	10.8145	10.484	10.5362	10.4926	10.8083	10.9304	10.9061	11.3226	11.2673	11.4803
ENSG00000011052	NME1-NME2	10.7983	11.029	10.8154	11.0169	10.9977	11.0937	10.6603	10.9083	10.6342	10.997	10.9381	10.9483
ENSG00000011083	SLC6A7	9.08208	9.16695	9.08208	9.08208	9.08208	9.08208	9.08208	9.08208	9.08208	9.08208	9.08208	9.08208
ENSG00000011105	TSPAN9	9.66498	9.6401	9.6085	9.47708	9.53013	9.53211	9.75993	9.62731	9.59746	9.45191	9.5092	9.43505
ENSG00000011114	BTBD7	10.0382	9.89887	10.0818	9.9065	9.96642	9.83406	9.96577	9.9531	10.0473	9.87689	9.89497	9.88269
ENSG00000011132	AC005954.1	10.3022	10.3663	10.2226	10.2029	10.2781	10.2514	10.3251	10.2181	10.2281	10.2813	10.3092	10.293
ENSG00000011143	MKS1	10.2521	10.392	10.3111	10.2056	10.3386	10.2867	10.2867	10.3451	10.2868	10.326	10.374	10.2081
ENSG00000011198	ABHD5	10.7006	10.6194	10.7166	10.7391	10.6375	10.5725	10.721	10.7809	10.7979	10.5168	10.493	10.4296
ENSG00000011201	ANOS1	9.88411	9.72543	9.82236	9.79488	9.68695	9.81903	9.74153	9.60499	9.60194	9.74214	9.86429	9.77732
ENSG00000011243	AKAP8L	11.1364	11.122	11.0584	11.0408	10.9346	11.0084	11.0838	11.1701	11.0921	11.0086	11.0991	11.0275
ENSG00000011258	MBTD1	11.1183	10.9823	11.1341	11.0092	11.1229	11.1565	11.0626	10.9455	10.9769	10.6328	10.6828	10.5719
ENSG00000011260	UTP18	11.4015	11.329	11.4176	11.3673	11.3626	11.4179	11.4529	11.4472	11.4456	11.4478	11.3951	11.4188
ENSG00000011275	RNF216	10.6025	10.6019	10.6054	10.4963	10.5923	10.5869	10.6546	10.672	10.5009	10.6649	10.668	10.6107
ENSG00000011295	TTC19	11.0952	11.066	11.1335	11.1246	11.1857	11.1535	11.1459	11.0121	11.0939	11.2468	11.2307	11.2159
ENSG00000011304	PTBP1	14.0542	14.2596	13.9266	14.0291	13.9785	13.9488	13.8867	13.784	13.8875	13.9493	14.0567	14.0111
ENSG00000011332	DPF1	9.70473	9.75694	9.64992	9.69364	9.78528	9.69415	9.83419	9.76246	9.66297	9.65321	9.60574	9.72729
ENSG00000011347	SYT7	9.26857	9.30724	9.27818	9.38711	9.21082	9.17379	9.35778	9.24889	9.2101	9.13445	9.20679	9.17243
ENSG00000011376	LARS2	10.7467	10.9222	10.8765	10.8281	10.9009	10.8361	10.6888	10.4082	10.6508	10.7848	10.5692	10.7675
ENSG00000011405	PIK3C2A	10.0766	10.0338	10.0488	10.1066	10.0878	10.0623	9.96326	9.95686	9.9776	9.92295	9.92204	9.96212
ENSG00000011422	PLAUR	9.76862	9.78466	9.8866	9.87612	9.83663	9.85793	9.87609	9.92406	9.88766	9.9967	9.95878	9.88611
ENSG00000011426	ANLN	10.5229	10.5194	10.4472	10.5571	10.5098	10.4839	10.6247	10.5436	10.5948	10.6119	10.4551	10.5235
ENSG00000011451	WIZ	11.7751	12.2477	11.7478	11.7025	11.7375	11.6998	11.7545	12.0157	11.7105	11.674	11.9966	11.8823
ENSG00000011454	RABGAP1	10.5507	10.574	10.504	10.5357	10.4547	10.4459	10.539	10.4914	10.5989	10.512	10.6017	10.5559
ENSG00000011465	DCN	9.21435	9.08208	9.26678	9.08208	9.08208	9.24595	9.25958	9.08208	9.3221	9.18434	9.24046	9.25599
ENSG00000011478	QPCTL	10.5561	10.5275	10.5368	10.4356	10.387	10.4278	10.4657	10.4445	10.3353	10.4229	10.4746	10.4548
ENSG00000011485	PPP5C	12.1398	12.0395	12.1206	12.1128	12.1834	12.1201	12.0335	12.0836	12.0561	12.1935	12.1926	12.2224
ENSG00000011523	CEP68	10.1943	10.0349	10.1453	10.1203	10.0635	10.13	10.0739	10.1692	10.0235	10.0887	10.082	10.0893
ENSG00000011566	MAP4K3	9.7404	9.71491	9.84803	9.80855	9.83514	9.98294	9.92351	9.84172	9.8404	9.75045	9.83104	9.7848
ENSG00000011590	ZBTB32	9.14675	9.34579	9.16112	9.08208	9.26928	9.28559	9.14923	9.12976	9.18156	9.14703	9.12642	9.16077
ENSG00000011600	TYROBP	9.2658	9.27379	9.3668	9.3043	9.26349	9.26255	9.43725	9.42947	9.52039	9.33546	9.35252	9.26944
ENSG00000011638	TMEM159	10.6294	10.5772	10.6362	10.5636	10.5537	10.5295	10.5295	10.6604	10.5575	10.5789	10.5939	10.612
ENSG00000011677	GABRA3	9.16736	9.18229	9.08208	9.16191	9.18525	9.20442	9.14385	9.08208	9.17434	9.27309	9.08208	9.18591
ENSG00000012048	BRCA1	10.6787	10.5131	10.4365	10.4317	10.5525	10.4677	10.5365	10.4266	10.4551	10.3698	10.5198	10.5562
ENSG00000012061	ERCC1	11.8485	12.1118	11.9299	11.8388	11.8043	11.8683	11.843	11.7997	11.752	11.8754	12.0781	11.9619
ENSG00000012124	CD22	9.15037	9.08208	9.08208	9.08208	9.08208	9.08208	9.08208	9.17607	9.08208	9.12008	9.08208	9.08208
ENSG00000012171	SEMA3B	9.17267	9.18397	9.1363	9.16847	9.16586	9.15089	9.20876	9.20472	9.14791	9.20606	9.18818	9.1726
ENSG00000012174	MBTPS2	10.3492	10.3233	10.3129	10.3614	10.3937	10.3733	10.3057	10.2606	10.272	10.2979	10.3298	10.3401
ENSG00000012211	PRICKLE3	10.4803	10.3946	10.6129	10.4956	10.5201	10.3599	10.5153	10.4611	10.4499	10.4541	10.4985	10.5283
ENSG00000012223	LTF	9.19466	9.30509	9.21466	9.18846	9.24937	9.1971	9.3909	9.37644	9.23127	9.19554	9.30442	9.27413
ENSG00000012232	EXTL3	10.8171	11.2012	10.9822	11.0694	11.1109	10.8044	10.7405	10.6984	10.6941	10.7123	10.95	10.926
ENSG00000012504	NR1H4	9.08208	9.08208	9.08208	9.08208	9.08208	9.08208	9.08208	9.08208	9.08208	9.08208	9.08208	9.08208
ENSG00000012660	ELOVL5	12.6615	12.7481	12.8401	12.7583	12.8268	12.7418	12.6865	12.7464	12.8415	12.6817	12.6666	12.6609
ENSG00000012779	ALOX5	9.3276	9.08208	9.08208	9.08208	9.08208	9.08208	9.22519	9.08208	9.08208	9.2873	9.08208	9.08208
ENSG00000012817	KDM5D	11.5935	11.4025	11.3778	11.3585	11.4681	11.4146	11.373	11.3887	11.4623	11.515	11.4558	11.542
ENSG00000012822	CALCOCO1	10.6446	10.78	10.6645	10.5855	10.6864	10.5495	10.5595	10.6497	10.8106	10.5664	10.7126	10.6062
ENSG00000012963	UBR7	10.7226	10.5897	10.7444	10.7995	10.8948	10.7623	10.7407	10.7132	10.7471	10.854	10.8813	10.8753
ENSG00000012983	MAP4K5	10.7347	10.5044	10.5121	10.6276	10.4609	10.601	10.5635	10.4362	10.4636	10.5631	10.5691	10.6475
ENSG00000013016	EHD3	9.54016	9.59959	9.51087	9.59167	9.53776	9.59415	9.56905	9.52232	9.5096	9.53039	9.4773	9.51006
ENSG00000013275	PSMC4	12.3119	12.322	12.3647	12.219	12.2311	12.2197	12.1292	12.1713	12.2152	12.4212	12.3851	12.3985
ENSG00000013288	MAN2B2	10.5909	10.6782	10.6292	10.5056	10.6061	10.6584	10.5025	10.55	10.5595	10.633	10.6848	10.5855
ENSG00000013293	SLC7A14	9.18907	9.1416	9.14387	9.16413	9.08208	9.08208	9.08208	9.08208	9.19777	9.14406	9.20223	9.08208
ENSG00000013297	CLDN11	9.19826	9.19943	9.18466	9.16075	9.23747	9.19966	9.08208	9.08208	9.17187	9.13289	9.18122	9.08208
ENSG00000013306	SLC25A39	12.6573	12.86	12.7136	12.708	12.7108	12.7411	12.7132	12.6916	12.6924	12.6594	12.6246	12.6326
ENSG00000013364	MVP	9.99266	10.2309	10.1418	10.0465	9.9755	10.0022	10.0442	10.124	10.0999	9.98054	10.0823	10.0289
ENSG00000013374	NUB1	10.7384	10.6615	10.6132	10.7644	10.7001	10.5589	10.6802	10.7562	10.7579	10.9086	10.6376	10.8049
ENSG00000013375	PGM3	9.99315	9.82828	10.2989	9.99528	9.95902	9.91051	10.2136	10.2189	9.94292	10.0615	10.1836	9.94592
ENSG00000013392	RWDD2A	9.38609	9.44668	9.43874	9.42547	9.36948	9.43123	9.45541	9.41978	9.4982	9.3999	9.43914	9.39735
ENSG00000013441	CLK1	10.1157	10.0566	10.1164	10.0975	10.0857	10.1223	10.1715	10.2538	10.0987	10.1185	10.0309	10.0866
ENSG00000013503	POLR3B	10.4826	10.4294	10.5226	10.4465	10.4402	10.4413	10.4791	10.5682	10.4698	10.3647	10.4087	10.4752
ENSG00000013523	ANGEL1	10.5835	10.5625	10.6523	10.4976	10.5131	10.6314	10.6704	10.7802	10.7318	10.7471	10.6728	10.6397
ENSG00000013561	RNF14	11.0534	11.0992	11.0586	11.1362	11.073	11.0878	11.2856	11.2647	11.1864	11.028	11.0483	11.1005
ENSG00000013563	DNASE1L1	10.4704	10.5271	10.4593	10.4842	10.5453	10.411	10.4842	10.5341	10.5663	10.5775	10.5687	10.5508
ENSG00000013573	DDX11	10.7341	10.7502	10.5323	10.5332	10.6197	10.7874	10.7535	10.9117	10.7367	10.6271	10.6481	10.7494
ENSG00000013583	HEBP1	10.3911	10.3241	10.35	10.3039	10.2815	10.2337	10.255	10.2771	10.2978	10.0486	10.0958	10.0464
ENSG00000013588	GPRC5A	9.20023	9.1543	9.13498	9.08208	9.08208	9.13599	9.1596	9.40872	9.16328	9.08208	9.08208	9.1566
ENSG00000013619	MAMLD1	9.08208	9.08208	9.08208	9.08208	9.11443	9.20122	9.08208	9.08208	9.08208	9.08208	9.08208	9.08208
ENSG00000013725	CD6	9.08208	9.08208	9.08208	9.08208	9.08208	9.08208	9.12497	9.22872	9.08208	9.08208	9.08208	9.12236
ENSG00000013810	TACC3	11.3082	11.0658	11.155	11.2006	11.2113	11.1041	11.207	11.0468	11.1057	11.1273	11.0571	11.0694
ENSG00000014123	UFL1	10.6616	10.5856	10.6888	10.6989	10.7371	10.7369	10.7881	10.729	10.7137	10.7032	10.6513	10.7003
ENSG00000014138	POLA2	11.1634	11.0971	11.0409	11.0789	11.0461	11.0407	11.081	11.0233	11.1078	11.113	11.0322	11.1813
ENSG00000014164	ZC3H3	11.0627	11.3155	11.159	11.1121	11.0647	11.1666	11.0606	11.1919	11.1754	11.079	11.1	11.1533
ENSG00000014216	CAPN1	13.1639	13.4144	13.208	13.1408	13.306	13.2116	13.1538	13.2209	13.2083	13.2844	13.2248	13.2759
ENSG00000014257	ACPP	10.7747	10.6164	10.5698	10.4063	10.406	10.525	10.5775	10.6281	10.6829	10.3393	10.2385	10.2816
ENSG00000014641	MDH1	11.5129	11.3798	11.506	11.5002	11.5787	11.4994	11.4608	11.4996	11.5222	11.6125	11.5016	11.4943
ENSG00000014824	SLC30A9	11.0675	10.7878	11.0246	10.9212	10.9576	10.8571	10.8211	10.8903	10.9114	10.8637	10.8522	10.8623
ENSG00000014914	MTMR11	9.26322	9.20555	9.17342	9.19429	9.22205	9.08208	9.18785	9.15514	9.15902	9.21564	9.18699	9.08208
ENSG00000014919	COX15	10.6864	10.7076	10.696	10.6902	10.7787	10.7821	10.5701	10.5276	10.5584	10.609	10.6192	10.6774
ENSG00000015133	CCDC88C	10.1979	10.3107	10.072	10.3645	10.0299	10.186	10.2168	10.3111	10.2146	10.0433	10.2024	10.3678
ENSG00000015153	YAF2	9.86036	9.92105	9.91266	9.89309	9.96359	9.87943	9.96059	9.87357	10.0495	10.0493	9.85203	9.94357
ENSG00000015171	ZMYND11	11.1522	11.0158	11.2482	11.0609	10.969	11.0442	11.0906	11.1299	11.0482	11.0892	11.0475	11.0833
ENSG00000015285	WAS	11.566	11.5291	11.5239	11.4166	11.5075	11.4816	11.5354	11.557	11.4768	11.5192	11.5642	11.6104
ENSG00000015413	DPEP1	9.08208	9.08208	9.08208	9.08208	9.08208	9.14457	9.08208	9.08208	9.14933	9.08208	9.08208	9.08208
ENSG00000015475	BID	10.9983	11.2242	11.1056	11.1127	11.1943	11.1286	11.3324	11.2496	11.1895	11.085	11.1457	11.1759
ENSG00000015479	MATR3	12.5577	12.2807	12.5288	12.6374	12.5587	12.5687	12.5331	12.5083	12.3334	12.5314	12.6036	12.3964
ENSG00000015520	NPC1L1	9.18411	9.16294	9.23722	9.21919	9.08208	9.16514	9.14769	9.169	9.25169	9.16393	9.08208	9.16517
ENSG00000015532	XYLT2	10.148	10.1206	10.1043	10.1422	10.1688	10.245	10.0775	10.1557	10.1268	10.1329	10.1832	10.2196
ENSG00000015568	RGPD5	9.66756	9.36701	9.61575	9.64501	9.64481	9.37558	9.61414	9.68597	9.56692	9.45818	9.76477	9.38696
ENSG00000015592	STMN4	9.08208	9.08208	9.08208	9.08208	9.08208	9.08208	9.08208	9.08208	9.08208	9.14395	9.08208	9.08208
ENSG00000015676	NUDCD3	11.287	11.4084	11.2725	11.3351	11.426	11.3262	11.188	11.4622	11.3485	11.1859	11.1949	11.2242
ENSG00000016082	ISL1	9.40677	9.37831	9.31206	9.39288	9.31622	9.38351	9.23827	9.38896	9.18942	9.35342	9.37217	9.41137
ENSG00000016391	CHDH	9.18763	9.08208	9.08208	9.14073	9.18813	9.14467	9.17385	9.14714	9.14903	9.16929	9.14139	9.21888
ENSG00000016402	IL20RA	9.65995	9.47343	9.42241	9.57164	9.46374	9.55801	9.35282	9.38341	9.40133	9.4446	9.40765	9.44049
ENSG00000016490	CLCA1	9.08208	9.18173	9.19036	9.28364	9.18883	9.26082	9.14545	9.08208	9.19856	9.08208	9.16803	9.14419
ENSG00000016602	CLCA4	9.08208	9.08208	9.08208	9.08208	9.08208	9.08208	9.08208	9.08208	9.08208	9.08208	9.08208	9.08208
ENSG00000016864	GLT8D1	10.0029	10.2053	10.1369	10.0096	10.1669	10.0868	10.2217	10.2226	10.2334	9.99142	10.0489	10.1368
ENSG00000017260	ATP2C1	11.117	11.1059	11.1463	11.3994	11.292	11.1802	11.1675	11.3342	11.2616	11.4115	11.3571	11.1735
ENSG00000017427	IGF1	9.08208	9.08208	9.08208	9.08208	9.08208	9.08208	9.08208	9.08208	9.08208	9.16958	9.14184	9.08208
ENSG00000017483	SLC38A5	12.3863	12.3188	12.324	12.4437	12.427	12.3737	12.3515	12.3266	12.4057	12.3086	12.2752	12.3431
ENSG00000017797	RALBP1	11.8949	11.7565	11.7576	11.8255	11.7896	11.7924	11.8234	11.8429	11.7652	11.8452	11.7411	11.9113
ENSG00000018189	RUFY3	9.98215	10.1333	10.0716	9.98111	9.94575	10.0699	10.0103	10.1546	10.1096	10.0504	10.052	10.0496
ENSG00000018236	CNTN1	9.24387	9.14744	9.25236	9.42899	9.3273	9.20402	9.20806	9.23586	9.08208	9.27669	9.15621	9.1787
ENSG00000018280	SLC11A1	9.32595	9.29118	9.35928	9.29327	9.33756	9.26058	9.34005	9.33179	9.48457	9.29794	9.45509	9.26531
ENSG00000018408	WWTR1	9.96804	9.94152	10.0484	9.92259	9.72006	9.94275	9.61561	9.76062	9.67284	9.93026	9.96001	9.84291
ENSG00000018510	AGPS	11.7552	11.7992	11.8978	11.7594	11.8802	11.8743	11.8085	11.8181	11.9001	11.7341	11.7668	11.7697
ENSG00000018607	ZNF806	9.08208	9.08208	9.08208	9.08208	9.08208	9.08208	9.08208	9.08208	9.08208	9.08208	9.08208	9.08208
ENSG00000018610	CXorf56	10.136	10.0428	10.0651	10.0779	10.2	10.03	10.0785	10.0177	10.0979	10.0382	10.1112	10.1128
ENSG00000018625	ATP1A2	9.14272	9.23571	9.08208	9.12226	9.2963	9.08208	9.12604	9.16051	9.12841	9.29429	9.08208	9.29345
ENSG00000018699	TTC27	10.5898	10.5581	10.6392	10.607	10.637	10.6164	10.5907	10.6327	10.7377	10.6337	10.5063	10.5677
ENSG00000018869	ZNF582	9.42771	9.39629	9.44556	9.40576	9.3962	9.43969	9.50652	9.37624	9.49012	9.41926	9.33218	9.39796
ENSG00000019102	VSIG2	9.2338	9.14112	9.08208	9.08208	9.16955	9.17009	9.08208	9.08208	9.14922	9.16956	9.142	9.21943
ENSG00000019144	PHLDB1	10.4044	10.0792	9.99137	9.97971	10.1496	10.046	10.2271	10.1457	10.1278	9.97568	10.0029	10.0218
ENSG00000019169	MARCO	9.08208	9.08208	9.08208	9.08208	9.08208	9.08208	9.08208	9.08208	9.08208	9.08208	9.08208	9.08208
ENSG00000019186	CYP24A1	9.08208	9.08208	9.08208	9.08208	9.08208	9.08208	9.08208	9.08208	9.08208	9.08208	9.08208	9.08208
ENSG00000019485	PRDM11	10.4525	10.5387	10.4469	10.417	10.3443	10.398	10.3768	10.4003	10.3386	10.2614	10.3678	10.4117
ENSG00000019505	SYT13	9.08208	9.23171	9.08208	9.08208	9.08208	9.08208	9.08208	9.08208	9.08208	9.16802	9.08208	9.08208
ENSG00000019549	SNAI2	9.24957	9.25934	9.21462	9.3064	9.23724	9.32305	9.25318	9.20194	9.22461	9.16662	9.1817	9.2
ENSG00000019582	CD74	9.35376	9.3291	9.33661	9.28111	9.26736	9.40065	9.41063	9.24985	9.39869	9.44187	9.27348	9.43327
ENSG00000019991	HGF	9.50746	9.49798	9.52133	9.53454	9.60275	9.47922	9.48987	9.4921	9.48549	9.54556	9.54685	9.58267
ENSG00000019995	ZRANB1	10.3403	10.263	10.32	10.3067	10.3506	10.3691	10.3629	10.3373	10.3594	10.2456	10.2416	10.2025
ENSG00000020129	NCDN	11.0945	11.2046	11.0437	11.1947	11.1846	11.1151	11.0562	11.0291	11.02	11.0049	11.0524	11.0717
ENSG00000020181	ADGRA2	9.35821	9.41143	9.25195	9.31579	9.31862	9.43512	9.32991	9.35493	9.35741	9.37837	9.36384	9.36514
ENSG00000020219	CCT8L1P	9.08208	9.08208	9.08208	9.08208	9.08208	9.08208	9.08208	9.08208	9.08208	9.08208	9.08208	9.08208
ENSG00000020256	ZFP64	10.3426	10.2732	10.3754	10.3047	10.3573	10.2954	10.2783	10.3476	10.3782	10.2623	10.281	10.2938
ENSG00000020426	MNAT1	10.0461	10.0253	10.0164	10.0052	10.0434	10.0691	10.1233	10.0489	10.04	10.0675	9.96104	10.04
ENSG00000020577	SAMD4A	9.36651	9.33299	9.42911	9.29902	9.37707	9.42554	9.41364	9.35495	9.35959	9.50635	9.6521	9.51976
ENSG00000020633	RUNX3	10.1203	10.2692	10.103	9.91594	10.0638	10.1128	9.82323	9.75941	9.9697	9.9048	9.89756	9.99166
ENSG00000020922	MRE11	10.679	10.8575	10.7237	10.7352	10.7252	10.8024	10.6613	10.8109	10.7943	10.773	10.7303	10.8594
ENSG00000021300	PLEKHB1	9.41485	9.38432	9.44314	9.44451	9.49449	9.44712	9.37389	9.41318	9.41968	9.30961	9.31986	9.35497
ENSG00000021355	SERPINB1	12.2319	12.1028	12.2424	12.1298	12.3374	12.287	11.9987	12.012	12.0283	12.6986	12.5548	12.6323
ENSG00000021461	CYP3A43	9.08208	9.08208	9.08208	9.08208	9.08208	9.08208	9.08208	9.08208	9.08208	9.08208	9.08208	9.08208
ENSG00000021488	SLC7A9	9.08208	9.08208	9.19218	9.08208	9.08208	9.14612	9.08208	9.14316	9.08208	9.08208	9.08208	9.08208
ENSG00000021574	SPAST	10.5183	10.3941	10.4525	10.5016	10.4907	10.4684	10.426	10.4047	10.5044	10.4355	10.4253	10.3941
ENSG00000021645	NRXN3	9.23035	9.15733	9.08208	9.15619	9.13727	9.08208	9.13925	9.13902	9.16722	9.08208	9.08208	9.08208
ENSG00000021762	OSBPL5	9.71224	9.82036	9.55966	9.76825	9.60795	9.51403	9.46947	9.66715	9.61806	9.89697	9.7479	9.69602
ENSG00000021776	AQR	10.9012	11.0668	10.9312	10.6864	10.776	11.0429	11.2052	10.8193	10.8399	11.1789	11.0764	11.2714
ENSG00000021826	CPS1	10.2232	10.1851	10.29	10.2768	10.4109	10.3817	10.3763	10.3159	10.2527	10.4523	10.2027	10.3675
ENSG00000021852	C8B	9.08208	9.14173	9.08208	9.08208	9.08208	9.08208	9.1467	9.08208	9.08208	9.08208	9.08208	9.08208
ENSG00000022267	FHL1	9.83593	10.1325	10.129	9.93597	9.97391	10.0054	10.0523	9.9082	9.96971	10.1587	10.2546	10.0688
ENSG00000022277	RTF2	11.0433	11.0134	11.189	11.1757	11.2272	11.1683	11.1457	11.114	11.1795	11.1344	11.2671	11.181
ENSG00000022355	GABRA1	9.42794	9.33479	9.4576	9.29614	9.23697	9.2512	9.36699	9.31161	9.40202	9.492	9.38912	9.34901
ENSG00000022556	NLRP2	9.08208	9.08208	9.08208	9.08208	9.08208	9.08208	9.08208	9.08208	9.08208	9.08208	9.08208	9.08208
ENSG00000022567	SLC45A4	10.6858	10.7349	10.6827	10.5425	10.681	10.6796	10.6134	10.6591	10.5894	10.745	10.7397	10.8435
ENSG00000022840	RNF10	12.007	11.971	11.9395	11.9556	12.0408	12.0014	12.1114	12.0221	11.9799	11.9623	12.0802	12.0565
ENSG00000022976	ZNF839	9.74129	9.65525	9.72033	9.65077	9.66244	9.75887	9.74711	9.69822	9.69274	9.58342	9.70215	9.61814
ENSG00000023041	ZDHHC6	10.403	10.2656	10.3347	10.2996	10.3763	10.3175	10.3395	10.3822	10.3732	10.3219	10.2733	10.3277
ENSG00000023171	GRAMD1B	9.08208	9.16695	9.08208	9.08208	9.08208	9.08208	9.08208	9.08208	9.08208	9.08208	9.08208	9.08208
ENSG00000023191	RNH1	9.75361	9.41176	9.7293	9.80629	9.62434	9.79312	9.08208	9.08208	9.61196	9.82168	9.68947	9.08208
ENSG00000023228	NDUFS1	12.062	12.015	12.066	12.1099	12.1449	12.0775	12.0112	11.9352	11.8987	11.9193	11.9719	11.9316
ENSG00000023287	RB1CC1	10.9054	10.8436	10.9168	10.9635	10.9517	10.9292	10.9675	10.8619	10.8169	10.8621	10.9146	10.9485
ENSG00000023318	ERP44	10.5275	10.5244	10.5377	10.4883	10.4844	10.4796	10.4284	10.4348	10.4731	10.5775	10.562	10.5181
ENSG00000023330	ALAS1	10.7137	10.6709	10.6762	10.7094	10.6495	10.8057	10.6818	10.673	10.6021	10.7847	10.813	10.7669
ENSG00000023445	BIRC3	9.52174	9.35364	9.4119	9.39934	9.40703	9.40171	9.39485	9.37801	9.37972	9.51277	9.51525	9.56643
ENSG00000023516	AKAP11	10.6191	10.6784	10.7297	10.6807	10.7349	10.6778	10.5559	10.6842	10.6625	10.811	10.6995	10.7661
ENSG00000023572	GLRX2	10.1469	10.197	10.2119	10.2851	10.247	10.2821	10.1864	10.2064	10.2222	10.3453	10.3186	10.3056
ENSG00000023608	SNAPC1	9.79459	9.76208	9.82448	9.74414	9.83882	9.89491	9.84155	9.80422	9.80767	9.76219	9.78709	9.82889
ENSG00000023697	DERA	10.3195	10.3322	10.1989	10.3985	10.2696	10.5189	10.2849	10.3588	10.3869	10.5408	10.4783	10.5964
ENSG00000023734	STRAP	11.7007	11.6404	11.83	11.682	11.7223	11.6787	11.723	11.6427	11.7825	11.816	11.8444	11.7589
ENSG00000023839	ABCC2	9.17897	9.28257	9.08208	9.16025	9.08208	9.13099	9.16727	9.31385	9.08208	9.27611	9.14855	9.13016
ENSG00000023892	DEF6	10.9638	11.0779	11.0218	10.8756	10.9915	11.1084	10.9182	11.0125	10.9961	11.0788	11.2067	11.0676
ENSG00000023902	PLEKHO1	9.45138	9.40975	9.40048	9.57159	9.67631	9.52206	9.58807	9.54652	9.52158	9.65115	9.65185	9.63411
ENSG00000023909	GCLM	10.8116	10.7281	10.8019	10.8341	10.8305	10.8406	10.7133	10.8179	10.6767	10.7842	10.7595	10.8095
ENSG00000024048	UBR2	11.0107	11.0439	11.058	11.0607	11.0997	11.076	11.0755	11.048	11.115	11.0983	11.1065	11.1025
ENSG00000024422	EHD2	12.4729	12.6321	12.4981	12.4173	12.412	12.5071	12.1602	12.1816	12.2666	12.1263	12.1511	12.1542
ENSG00000024526	DEPDC1	11.9284	11.6332	11.8494	11.9105	11.9648	11.9236	12.0067	11.9376	11.845	11.8501	11.7158	11.7813
ENSG00000024862	CCDC28A	10.6646	10.6629	10.7025	10.632	10.6433	10.6587	10.705	10.6589	10.6812	10.7597	10.7758	10.7134
ENSG00000025039	RRAGD	10.3334	10.1798	10.1963	10.375	10.257	10.1578	10.1935	10.2228	10.3177	10.35	10.2442	10.128
ENSG00000025156	HSF2	10.3118	10.2278	10.3444	10.2987	10.3063	10.2927	10.3756	10.1557	10.1987	10.1896	10.1666	10.225
ENSG00000025293	PHF20	10.9349	11.1545	11.1041	11.1167	11.0011	10.9645	11.0818	11.1054	11.1358	11.166	11.2303	11.2959
ENSG00000025423	HSD17B6	9.24533	9.15846	9.16309	9.15795	9.25265	9.35854	9.19906	9.21561	9.18897	9.19375	9.08208	9.13904
ENSG00000025434	NR1H3	10.0545	9.89839	9.89533	9.94086	9.83645	9.86322	9.85246	9.73633	9.84959	9.8966	9.93872	9.9532
ENSG00000025708	TYMP	9.87341	9.83587	9.9041	9.7873	9.76106	9.82003	9.85867	9.92778	9.9562	9.64452	9.67575	9.66963
ENSG00000025770	NCAPH2	10.9541	11.1362	10.9699	10.9904	11.0124	11.0623	10.7395	10.9247	10.9993	10.9695	11.0042	10.8608
ENSG00000025772	TOMM34	10.6565	10.6239	10.7	10.6693	10.7348	10.7682	10.6789	10.6223	10.5676	10.7662	10.7018	10.76
ENSG00000025796	SEC63	11.767	11.5783	11.764	11.6845	11.719	11.7506	11.8685	11.8761	11.6358	11.6533	11.84	11.8393
ENSG00000025800	KPNA6	11.7739	11.5356	11.56	11.6977	11.7772	11.7137	11.5581	11.4608	11.5312	11.4069	11.6109	11.55
ENSG00000026025	VIM	14.6106	14.5503	14.5219	14.4079	14.4372	14.5785	14.3748	14.1416	14.3334	14.6425	14.7315	14.8266
ENSG00000026036	RTEL1-TNFRSF6B	9.69639	9.6128	9.50455	9.52826	9.35863	9.59851	9.46627	9.62018	9.56846	9.55952	9.55375	9.65455
ENSG00000026103	FAS	9.53769	9.47516	9.45372	9.60688	9.50822	9.46645	9.4456	9.63894	9.46083	9.48723	9.57568	9.48452
ENSG00000026297	RNASET2	10.8202	10.827	10.8312	10.7296	10.7095	10.7295	10.7105	10.6698	10.7683	10.7453	10.7439	10.601
ENSG00000026508	CD44	12.0488	12.2902	12.2435	12.5455	12.546	12.4657	12.5822	12.7094	12.6503	13.269	13.1885	13.1641
ENSG00000026559	KCNG1	9.2368	9.34699	9.41854	9.23164	9.29433	9.27981	9.25854	9.26828	9.32264	9.28653	9.38929	9.27654
ENSG00000026652	AGPAT4	10.3387	10.1129	10.2727	10.2865	10.2526	10.4241	10.4338	10.2921	10.2245	10.1395	10.3943	10.2331
ENSG00000026751	SLAMF7	9.14695	9.20408	9.1581	9.25068	9.29291	9.17477	9.20197	9.19126	9.19851	9.29607	9.20823	9.1895
ENSG00000026950	BTN3A1	9.71554	9.59858	9.69574	9.66583	9.58453	9.64376	9.75289	9.67976	9.7692	9.60886	9.69037	9.71592
ENSG00000027001	MIPEP	10.2838	10.3467	10.3053	10.3089	10.4444	10.3736	10.3297	10.3079	10.2835	10.1648	10.2181	10.2252
ENSG00000027075	PRKCH	9.81057	9.72392	9.6875	9.79491	9.75105	9.88116	9.78041	10.0053	9.94075	9.74481	9.75455	9.74276
ENSG00000027644	INSRR	9.14337	9.08208	9.16905	9.14071	9.08208	9.19069	9.19328	9.19367	9.14904	9.14382	9.18561	9.08208
ENSG00000027697	IFNGR1	10.9634	10.8683	11.0964	11.0578	11.0936	11.103	11.0299	11.0547	11.0141	11.0594	11.0609	11.0475
ENSG00000027847	B4GALT7	10.5743	10.6663	10.5585	10.5928	10.6414	10.6031	10.6142	10.5896	10.6541	10.5861	10.4718	10.5753
ENSG00000027869	SH2D2A	10.3649	10.3344	10.2896	10.2507	10.2787	10.1813	10.3904	10.3587	10.3538	10.3287	10.4363	10.4548
ENSG00000028116	VRK2	10.2376	10.3032	10.3264	10.1842	10.2545	10.2162	10.2643	10.2723	10.2201	10.1857	10.2213	10.1552
ENSG00000028137	TNFRSF1B	9.83263	9.9873	9.83512	9.88104	9.80657	9.83605	9.84591	9.96158	9.88516	9.65245	9.67336	9.54883
ENSG00000028203	VEZT	10.7146	10.4385	10.5593	10.5525	10.4365	10.3277	10.4304	10.3946	10.4258	10.5349	10.5237	10.4862
ENSG00000028277	POU2F2	9.68849	9.96031	9.66567	9.70298	9.77452	9.71446	9.62754	9.82265	9.70648	9.72623	9.60535	9.85525
ENSG00000028310	BRD9	10.6345	10.9076	10.6103	10.6285	10.8807	10.7087	10.5951	10.6862	10.9921	10.5864	10.6682	10.8069
ENSG00000028528	SNX1	11.2084	11.1211	10.9812	11.1396	11.1217	10.8135	11.1113	11.1167	11.1797	10.9614	11.2553	11.2099
ENSG00000028839	TBPL1	11.2104	11.1401	11.2174	11.2232	11.2596	11.1711	11.2061	11.1797	11.1335	11.2772	11.1864	11.1958
ENSG00000029153	ARNTL2	10.209	10.0641	10.0952	10.1211	10.1844	10.1088	10.1326	10.1131	10.0849	10.2523	10.2033	10.316
ENSG00000029363	BCLAF1	12.2034	12.0996	12.1164	12.1399	12.2578	12.115	12.1603	12.1576	12.1881	12.1443	12.0495	12.2444
ENSG00000029364	SLC39A9	10.8423	10.8702	10.755	10.8528	10.9774	10.908	10.8106	10.919	10.7373	10.871	10.8493	10.8468
ENSG00000029534	ANK1	13.2265	13.0742	12.9347	12.9386	12.8613	12.9182	13.1109	13.1227	13.0908	12.879	12.7005	12.9888
ENSG00000029559	IBSP	9.08208	9.08208	9.08208	9.08208	9.08208	9.08208	9.08208	9.08208	9.08208	9.08208	9.08208	9.08208
ENSG00000029639	TFB1M	10.1854	10.3043	10.3538	10.2662	10.3884	10.492	10.214	10.0771	10.144	10.3822	10.4125	10.3917
ENSG00000029725	RABEP1	11.2109	11.0275	11.1149	10.9758	10.9559	11.1551	11.0341	11.067	10.9165	11.1123	11.1364	11.3268
ENSG00000029993	HMGB3	10.4431	10.4966	10.372	10.4782	10.5517	10.4939	10.4974	10.3983	10.4464	10.4146	10.421	10.4994
ENSG00000030066	NUP160	11.7311	11.6924	11.8469	11.7716	11.7982	11.78	11.6939	11.7132	11.6665	11.7238	11.6084	11.6321
ENSG00000030110	BAK1	10.2355	10.2662	10.2638	10.3157	10.2808	10.3133	10.2928	10.2589	10.2967	10.4144	10.3616	10.3235
ENSG00000030304	MUSK	9.08208	9.08208	9.08208	9.08208	9.08208	9.08208	9.08208	9.08208	9.08208	9.08208	9.08208	9.08208
ENSG00000030419	IKZF2	10.2587	10.0199	10.1288	10.3517	10.6776	10.3789	10.2324	10.2185	10.2165	10.2169	10.2713	10.3935
ENSG00000030582	GRN	12.5773	12.8431	12.6679	12.6192	12.5701	12.6182	12.7102	12.7141	12.7288	12.732	12.7039	12.6515
ENSG00000031003	FAM13B	10.2545	10.1401	10.0745	10.1218	10.1469	10.1734	10.2705	10.1431	10.3652	10.1237	10.1736	10.1636
ENSG00000031081	ARHGAP31	9.41181	9.41203	9.42827	9.45422	9.44694	9.39629	9.41012	9.4424	9.38094	9.40187	9.4184	9.39994
ENSG00000031691	CENPQ	10.159	10.0653	10.0834	10.0917	10.0814	10.0849	10.105	10.0655	10.0952	10.1482	10.1145	10.2363
ENSG00000031698	SARS	13.3379	13.3734	13.5458	13.2949	13.2469	13.3164	13.3236	13.2281	13.3217	13.4115	13.5668	13.507
ENSG00000031823	RANBP3	11.5064	11.5617	11.4592	11.5382	11.4988	11.4732	11.4154	11.3215	11.4898	11.4514	11.4892	11.6302
ENSG00000032219	ARID4A	9.99326	9.91409	9.94093	9.84793	9.87239	9.92915	9.97558	10.1007	9.92599	9.99167	10.1952	9.9987
ENSG00000032389	EIPR1	10.8102	10.8983	10.9513	10.8551	10.8908	10.8344	10.846	10.8838	10.8186	10.9065	10.844	10.8697
ENSG00000032444	PNPLA6	12.4125	12.6587	12.3433	12.4002	12.4586	12.5115	12.1709	12.4448	12.2694	12.3946	12.3712	12.4961
ENSG00000032742	IFT88	9.94629	9.87777	9.95028	9.94688	9.88959	9.94584	9.86247	9.96684	9.88665	9.87954	9.97072	9.94733
ENSG00000033011	ALG1	10.4384	10.5323	10.4772	10.5984	10.6356	10.6511	10.4778	10.414	10.4583	10.4169	10.5606	10.5642
ENSG00000033030	ZCCHC8	10.2206	10.1153	10.1792	10.2573	10.168	10.1724	10.1949	10.1922	10.1017	10.1287	10.1995	10.217
ENSG00000033050	ABCF2	11.3569	11.1441	11.05	11.0802	11.0873	10.9711	11.1914	11.2508	10.9627	11.0843	11.0403	10.9892
ENSG00000033100	CHPF2	10.7351	11.0701	10.8958	10.7473	10.8274	10.7757	10.8708	10.8202	10.6934	10.6429	10.6757	10.7531
ENSG00000033122	LRRC7	9.1387	9.26495	9.35765	9.20954	9.30572	9.31179	9.20052	9.25597	9.25334	9.18043	9.28316	9.26603
ENSG00000033170	FUT8	10.5542	10.6316	10.6295	10.5843	10.6532	10.482	10.6155	10.5971	10.5577	10.6892	10.7058	10.6661
ENSG00000033178	UBA6	11.0126	10.9238	11.0014	11.0472	11.0906	10.9396	11.0213	10.9385	10.857	11.0419	10.9549	10.8302
ENSG00000033327	GAB2	11.5623	11.8261	11.7357	11.664	11.5368	11.6882	11.4545	11.539	11.4646	11.6711	11.8686	11.6984
ENSG00000033627	ATP6V0A1	11.7702	11.9992	11.911	11.9013	11.9957	11.8663	12.0137	11.9664	12.1079	12.0837	12.0225	11.9247
ENSG00000033800	PIAS1	10.6338	10.564	10.4356	10.5299	10.6085	10.5592	10.4359	10.6106	10.6279	10.5821	10.4718	10.4782
ENSG00000033867	SLC4A7	10.4793	10.4413	10.5237	10.4821	10.3981	10.4023	10.3128	10.2898	10.2699	10.3738	10.4144	10.4804
ENSG00000034053	APBA2	10.6749	10.7861	10.7351	10.7151	10.3598	10.5163	10.6822	10.8555	10.728	10.5461	10.5711	10.9283
ENSG00000034152	MAP2K3	10.6957	10.6037	10.6626	10.4628	10.5406	10.5461	10.6804	10.5929	10.5155	10.5065	10.4157	10.4674
ENSG00000034239	EFCAB1	9.08208	9.08208	9.08208	9.08208	9.08208	9.08208	9.08208	9.08208	9.08208	9.08208	9.08208	9.08208
ENSG00000034510	TMSB10	13.6907	13.7391	13.6054	13.5431	13.4966	13.5707	13.7307	13.7385	13.724	13.6093	13.6163	13.6505
ENSG00000034533	ASTE1	9.52362	9.51561	9.52394	9.4327	9.47408	9.49791	9.5133	9.46364	9.47603	9.49474	9.4435	9.49989
ENSG00000034677	RNF19A	10.2799	10.3365	10.2697	10.4368	10.106	10.1344	10.2345	10.2509	10.2499	10.2681	10.2219	10.1944
ENSG00000034693	PEX3	10.2222	10.1389	10.2138	10.2897	10.338	10.2326	10.2604	10.1954	10.2296	10.3431	10.3143	10.3459
ENSG00000034713	GABARAPL2	10.6075	10.5078	10.6046	10.6164	10.5438	10.601	10.5652	10.5449	10.5725	10.5743	10.5599	10.4766
ENSG00000034971	MYOC	9.08208	9.08208	9.08208	9.14057	9.08208	9.08208	9.08208	9.08208	9.08208	9.08208	9.08208	9.08208
ENSG00000035115	SH3YL1	10.0294	10.0012	10.0219	9.93494	10.0463	9.85337	10.0766	9.93964	9.99075	10.0604	10.1009	10.0128
ENSG00000035141	FAM136A	10.7651	10.6885	10.7093	10.733	10.8023	10.7919	10.7763	10.7719	10.7395	10.7543	10.7036	10.7361
ENSG00000035403	VCL	10.7407	11.2363	10.9018	11.0718	10.9056	10.8955	10.9336	11.2887	11.054	11.2424	11.0734	11.2082
ENSG00000035499	DEPDC1B	10.7756	10.6256	10.7035	10.6599	10.6458	10.6423	10.6225	10.5776	10.546	10.6157	10.5984	10.6083
ENSG00000035664	DAPK2	9.24002	9.31089	9.24376	9.27032	9.30804	9.25196	9.29454	9.3409	9.25978	9.29595	9.35864	9.29376
ENSG00000035681	NSMAF	11.5376	11.5208	11.5904	11.7115	11.6295	11.5218	11.534	11.5423	11.4973	11.7297	11.8009	11.726
ENSG00000035687	ADSS	11.191	11.0427	11.1296	11.1849	11.2422	11.2227	11.2789	11.1501	11.2015	11.0734	11.0704	11.164
ENSG00000035720	STAP1	9.8654	9.90684	9.89085	9.98123	9.84984	9.86518	10.064	9.98416	10.0445	10.0907	10.0577	10.0963
ENSG00000035862	TIMP2	9.17083	9.21237	9.08208	9.08208	9.08208	9.19253	9.08208	9.14689	9.21798	9.19111	9.16839	9.14464
ENSG00000035928	RFC1	10.7918	10.6395	10.6336	10.823	10.5544	10.3319	10.7527	10.8086	10.6044	10.6904	10.765	10.6709
ENSG00000036054	TBC1D23	10.9768	10.9466	11.0372	10.9024	10.912	10.9384	10.9615	10.9981	10.9667	10.9719	10.924	10.8454
ENSG00000036257	CUL3	11.5395	11.4012	11.4752	11.6023	11.6206	11.524	11.5284	11.6574	11.4159	11.4799	11.4971	11.5156
ENSG00000036448	MYOM2	9.08208	9.08208	9.08208	9.14669	9.21339	9.08208	9.08208	9.08208	9.19175	9.08208	9.08208	9.08208
ENSG00000036473	OTC	9.08208	9.08208	9.08208	9.08208	9.08208	9.08208	9.14631	9.08208	9.08208	9.08208	9.08208	9.08208
ENSG00000036530	CYP46A1	9.08208	9.26692	9.08208	9.12335	9.08208	9.15896	9.20753	9.17768	9.14877	9.08208	9.08208	9.17763
ENSG00000036549	AC118549.1	10.5945	10.8196	10.73	10.7648	10.8087	10.7999	10.6508	10.9087	10.825	10.7586	10.8144	10.7174
ENSG00000036565	SLC18A1	9.08208	9.08208	9.14467	9.08208	9.1678	9.08208	9.16956	9.08208	9.1256	9.17046	9.12307	9.16836
ENSG00000036672	USP2	10.0256	10.0912	10.0201	10.1093	10.1244	10.0933	9.93119	9.94821	9.95687	9.98287	9.9822	9.98889
ENSG00000036828	CASR	9.36475	9.3558	9.32867	9.34813	9.38134	9.33374	9.36735	9.38811	9.37381	9.36546	9.4102	9.40741
ENSG00000037042	TUBG2	9.6601	9.62655	9.67585	9.68901	9.65493	9.63662	9.66444	9.60721	9.5119	9.57692	9.63093	9.64225
ENSG00000037241	RPL26L1	10.5374	10.3463	10.4841	10.4408	10.5229	10.4493	10.4408	10.4187	10.4741	10.624	10.5889	10.6212
ENSG00000037280	FLT4	9.86534	9.70033	9.66313	9.926	9.7114	9.82849	9.77006	9.9047	9.7357	9.55907	9.61672	9.58613
ENSG00000037474	NSUN2	11.6213	11.5142	11.499	11.4846	11.5247	11.5755	11.4022	11.4325	11.4185	11.546	11.4862	11.5832
ENSG00000037637	FBXO42	10.4861	10.4388	10.5179	10.5173	10.6956	10.5826	10.58	10.488	10.4707	10.6116	10.4961	10.6201
ENSG00000037749	MFAP3	10.4111	10.3591	10.3574	10.4655	10.5455	10.2496	10.2761	10.2033	10.3425	10.316	10.2914	10.2492
ENSG00000037757	MRI1	10.3412	10.3931	10.2627	10.2962	10.3018	10.396	10.4067	10.3426	10.4566	10.3001	10.2323	10.323
ENSG00000037897	METTL1	10.0878	10.1483	10.0517	10.0684	10.0901	10.0499	10.089	10.1268	10.2046	10.0483	10.0868	10.1344
ENSG00000037965	HOXC8	9.77503	9.74735	9.75303	9.748	9.77787	9.7366	9.79696	9.76977	9.8494	9.74649	9.69127	9.77581
ENSG00000038002	AGA	10.0212	9.96241	10.0716	10.0507	10.0853	9.98099	9.97752	9.95863	10.0539	10.055	10.0562	10.0294
ENSG00000038210	PI4K2B	10.2082	10.2032	10.1914	10.2929	10.3073	10.2809	10.3212	10.188	10.2636	10.1736	10.1514	10.1534
ENSG00000038219	BOD1L1	10.1447	10.0362	9.8603	9.9222	10.0118	10.0006	10.0148	9.97605	10.0992	10.2177	10.1429	10.2057
ENSG00000038274	MAT2B	11.541	11.4212	11.5543	11.4924	11.607	11.5326	11.5548	11.5318	11.6007	11.5802	11.5336	11.5659
ENSG00000038295	TLL1	9.08208	9.08208	9.08208	9.08208	9.08208	9.08208	9.08208	9.08208	9.08208	9.08208	9.08208	9.08208
ENSG00000038358	EDC4	11.3764	11.4099	11.4014	11.337	11.3782	11.4689	11.4251	11.4499	11.4064	11.5042	11.501	11.3929
ENSG00000038382	TRIO	11.1851	11.1662	10.9136	11.1028	10.8784	11.2224	11.0279	11.1799	11.1986	11.0878	11.1485	11.1081
ENSG00000038427	VCAN	9.14589	9.30333	9.27458	9.22341	9.2112	9.139	9.3733	9.15829	9.16785	9.15712	9.23505	9.26072
ENSG00000038532	CLEC16A	10.8859	10.6754	10.633	10.7873	10.6563	10.6198	10.6499	10.748	10.8516	10.7077	10.7043	10.71
ENSG00000038945	MSR1	9.13299	9.1555	9.08208	9.08208	9.08208	9.13245	9.20445	9.12246	9.206	9.13259	9.19668	9.08208
ENSG00000039068	CDH1	9.08208	9.08208	9.43329	9.08208	9.12103	9.14567	9.08208	9.08208	9.1874	9.12694	9.14352	9.13141
ENSG00000039123	MTREX	11.7042	11.7758	11.8116	11.8624	11.9575	11.8305	11.752	11.8692	11.656	11.7653	11.919	11.8193
ENSG00000039139	DNAH5	9.08208	9.08208	9.08208	9.08208	9.14045	9.13122	9.19446	9.1937	9.20072	9.08208	9.11511	9.23375
ENSG00000039319	ZFYVE16	10.3593	10.1639	10.3642	10.3202	10.4303	10.3296	10.3659	10.3918	10.3879	10.4666	10.2747	10.3786
ENSG00000039523	RIPOR1	10.6605	10.7214	10.457	10.6305	10.7084	10.6258	10.6722	10.8046	10.6563	10.5851	10.5377	10.5988
ENSG00000039537	C6	9.08208	9.08208	9.08208	9.08208	9.08208	9.08208	9.08208	9.08208	9.08208	9.08208	9.08208	9.08208
ENSG00000039560	RAI14	9.85647	9.91304	10.0219	9.88744	10.0829	9.9098	9.93764	10.1577	9.72149	9.8227	9.9192	9.89376
ENSG00000039600	SOX30	9.08208	9.08208	9.14418	9.08208	9.08208	9.08208	9.08208	9.19197	9.14933	9.08208	9.08208	9.08208
ENSG00000039650	PNKP	10.725	10.9897	10.8501	10.7347	10.7562	10.7744	10.7811	10.8816	10.8284	10.9033	10.9925	10.961
ENSG00000039987	BEST2	9.1684	9.08208	9.08208	9.08208	9.08208	9.08208	9.14644	9.17321	9.08208	9.08208	9.08208	9.08208
ENSG00000040199	PHLPP2	9.75389	9.76335	9.80362	9.78637	9.79642	9.84346	9.78701	9.68738	9.75732	9.6922	9.68878	9.77019
ENSG00000040275	SPDL1	10.5611	10.4349	10.4882	10.2644	10.504	10.3411	10.4689	10.532	10.288	10.5935	10.4201	10.4017
ENSG00000040341	STAU2	10.6138	10.5168	10.4413	10.5731	10.5203	10.5525	10.5328	10.6841	10.5516	10.6964	10.5385	10.5555
ENSG00000040487	PQLC2	9.7606	9.73363	9.74166	9.70279	9.73124	9.79943	9.75147	9.75951	9.72993	9.63526	9.73176	9.68648
ENSG00000040531	CTNS	10.1149	10.045	10.1212	10.0074	10.1129	9.98897	10.1564	10.2167	10.0347	10.0626	10.2947	10.1548
ENSG00000040608	RTN4R	9.2063	9.19771	9.19048	9.18665	9.18537	9.19161	9.19617	9.20797	9.15052	9.08208	9.21186	9.08208
ENSG00000040633	PHF23	10.9675	11.1548	11.0833	10.9479	10.9898	10.8787	10.896	10.923	10.9357	11.0007	10.9597	11.0751
ENSG00000040731	CDH10	9.08208	9.16154	9.13667	9.08208	9.08208	9.08208	9.08208	9.13687	9.08208	9.08208	9.08208	9.08208
ENSG00000040933	INPP4A	10.6726	10.8417	10.7059	10.7016	10.6362	10.7366	10.6969	10.7137	10.6449	10.7524	10.8759	10.9434
ENSG00000041353	RAB27B	9.24085	9.47982	9.49438	9.31592	9.37449	9.36456	9.35959	9.40134	9.39297	9.57005	9.71022	9.35284
ENSG00000041357	PSMA4	12.0517	11.9537	12.0842	12.0961	12.0927	12.0744	12.1334	12.1328	12.1469	12.2031	12.2074	12.1871
ENSG00000041515	MYO16	9.2344	9.4232	9.31143	9.15485	9.44589	9.3515	9.16172	9.19445	9.08208	9.1265	9.17816	9.2444
ENSG00000041802	LSG1	10.6378	10.4969	10.652	10.6088	10.4473	10.551	10.686	10.6131	10.5951	10.5306	10.5561	10.7024
ENSG00000041880	PARP3	9.84776	9.82256	9.91922	9.88967	9.89222	9.92697	9.82097	9.76232	9.73125	9.94289	9.88462	9.88643
ENSG00000041982	TNC	9.08208	9.08208	9.08208	9.08208	9.08208	9.08208	9.08208	9.08208	9.08208	9.14393	9.08208	9.14345
ENSG00000041988	THAP3	10.0925	10.1439	10.1203	10.0529	10.1095	10.0497	10.0842	10.1571	10.1148	10.1255	10.0891	9.98447
ENSG00000042062	RIPOR3	10.2217	10.333	10.0399	10.1183	10.1242	10.2844	10.0895	10.0856	10.2724	10.1534	10.1845	10.2259
ENSG00000042088	TDP1	10.5329	10.3235	10.5016	10.3928	10.4031	10.3637	10.2575	10.3228	10.4161	10.4426	10.3215	10.3579
ENSG00000042286	AIFM2	10.4255	10.5439	10.4495	10.377	10.3891	10.3979	10.3667	10.3634	10.3973	10.2834	10.3152	10.4197
ENSG00000042304	C2orf83	9.08208	9.08208	9.08208	9.08208	9.08208	9.08208	9.08208	9.08208	9.08208	9.08208	9.08208	9.08208
ENSG00000042317	AL049834.1	9.37857	9.31501	9.40967	9.39896	9.41541	9.28713	9.34186	9.34469	9.32506	9.35718	9.39213	9.37314
ENSG00000042429	MED17	10.4596	10.2647	10.4255	10.4153	10.4322	10.4071	10.2524	10.3553	10.2593	10.4101	10.4052	10.4035
ENSG00000042445	RETSAT	10.2985	10.2977	10.2433	10.1825	10.2661	10.2246	10.2882	10.3068	10.3431	10.3579	10.1961	10.2336
ENSG00000042493	CAPG	9.72873	9.81231	9.81404	9.8735	9.9095	9.87301	10.023	10.0376	10.0781	9.90671	9.92472	9.98937
ENSG00000042753	AP2S1	12.6173	12.5058	12.6952	12.6651	12.6809	12.5864	12.8404	12.8135	12.9033	13.0553	12.9834	12.9711
ENSG00000042781	USH2A	9.16927	9.08208	9.08208	9.14004	9.08208	9.08208	9.08208	9.08208	9.17686	9.08208	9.14196	9.08208
ENSG00000042813	ZPBP	9.08208	9.08208	9.08208	9.08208	9.08208	9.08208	9.08208	9.08208	9.08208	9.08208	9.08208	9.08208
ENSG00000042832	TG	9.14101	9.13926	9.25363	9.23317	9.13516	9.11671	9.08208	9.08208	9.11893	9.08208	9.08208	9.08208
ENSG00000042980	ADAM28	10.2265	10.2497	10.2469	10.388	10.4309	10.3843	10.183	10.0868	10.232	10.0427	10.1821	10.1261
ENSG00000043039	BARX2	9.14338	9.08208	9.08208	9.08208	9.08208	9.08208	9.08208	9.08208	9.08208	9.08208	9.08208	9.08208
ENSG00000043093	DCUN1D1	10.5762	10.5622	10.5822	10.5297	10.6024	10.4126	10.6476	10.6178	10.6069	10.5007	10.5542	10.5012
ENSG00000043143	JADE2	10.6754	10.6461	10.6726	10.6272	10.5707	10.5687	10.3417	10.3482	10.318	10.8348	10.7263	10.6997
ENSG00000043355	ZIC2	9.08208	9.08208	9.14366	9.08208	9.08208	9.08208	9.08208	9.08208	9.08208	9.08208	9.08208	9.08208
ENSG00000043462	LCP2	12.1535	11.9965	12.0898	12.2513	12.0069	12.0053	12.0983	12.1232	12.1434	12.2627	12.2278	12.2963
ENSG00000043514	TRIT1	10.9139	10.9231	11.0346	10.9362	10.9153	11.0162	11.0031	10.9406	10.9734	10.9897	11.0502	10.9435
ENSG00000043591	ADRB1	9.20254	9.29081	9.26647	9.29575	9.29477	9.35185	9.35039	9.27676	9.29438	9.2563	9.33382	9.23144
ENSG00000044012	GUCA2B	9.08208	9.08208	9.08208	9.08208	9.08208	9.08208	9.08208	9.08208	9.08208	9.08208	9.08208	9.08208
ENSG00000044090	CUL7	10.6646	10.2842	10.5282	10.4656	10.4066	10.2897	10.3883	10.3545	10.3269	10.3646	10.2431	10.4356
ENSG00000044115	CTNNA1	12.056	12.2614	12.1049	12.0962	12.1361	11.9698	12.0399	12.2929	12.0145	12.1726	12.244	12.1026
ENSG00000044446	PHKA2	10.4739	10.5655	10.6035	10.3952	10.4906	10.4975	10.6793	10.5076	10.2197	10.7531	10.5766	10.6044
ENSG00000044459	CNTLN	9.92718	9.87927	9.90448	9.8553	9.82269	9.89548	9.8783	9.83535	9.79784	9.89484	9.89536	9.93376
ENSG00000044524	EPHA3	9.08208	9.08208	9.08208	9.12916	9.08208	9.08208	9.08208	9.08208	9.08208	9.15895	9.08208	9.08208
ENSG00000044574	HSPA5	12.7947	12.843	13.0055	12.772	12.7048	12.7499	12.652	12.6058	12.6052	12.6795	12.8331	12.6214
ENSG00000046604	DSG2	10.8968	10.7622	10.8491	10.8818	11.0064	10.9587	10.8866	10.7708	10.72	10.8329	10.8567	10.8196
ENSG00000046647	GEMIN8	9.72062	9.68977	9.67914	9.73271	9.67522	9.78334	9.64122	9.71435	9.64959	9.72093	9.69542	9.6762
ENSG00000046651	OFD1	9.83131	9.73192	9.77473	9.64811	9.64904	9.88433	9.76074	9.6808	9.71389	9.72717	9.78902	9.73779
ENSG00000046653	GPM6B	9.72874	9.65234	9.60855	9.74517	9.73368	9.77085	9.60116	9.48238	9.50293	9.55514	9.58109	9.60074
ENSG00000046774	MAGEC2	9.45033	9.43762	9.48244	9.45827	9.43411	9.4474	9.52163	9.50308	9.46065	9.42195	9.41691	9.3711
ENSG00000046889	PREX2	9.08208	9.08208	9.08208	9.08208	9.08208	9.08208	9.08208	9.08208	9.08208	9.08208	9.08208	9.08208
ENSG00000047056	WDR37	10.662	10.5925	10.6789	10.59	10.5584	10.6168	10.6271	10.6318	10.6372	10.5969	10.6125	10.5756
ENSG00000047188	YTHDC2	10.4547	10.4381	10.3021	10.3664	10.3269	10.2548	10.3434	10.4023	10.3262	10.3103	10.2047	10.2929
ENSG00000047230	CTPS2	10.1166	10.0856	10.0257	10.1	10.0987	10.0767	10.1534	10.0575	10.2274	9.93205	9.94642	10.0214
ENSG00000047249	ATP6V1H	10.5305	10.5425	10.5892	10.5551	10.6675	10.5735	10.5878	10.566	10.5435	10.6155	10.5516	10.6012
ENSG00000047315	POLR2B	11.7624	11.6678	11.7262	11.693	11.6376	11.7639	11.7436	11.6808	11.6913	11.7771	11.705	11.7717
ENSG00000047346	FAM214A	10.0133	9.85861	9.84173	9.95714	9.98269	9.81305	9.95013	9.95749	9.91391	10.1213	10.1584	10.0707
ENSG00000047365	ARAP2	9.61461	9.59814	9.58951	9.73262	9.68872	9.67837	9.67174	9.66305	10.1723	9.64902	9.76104	9.68535
ENSG00000047410	TPR	11.162	10.6518	10.6558	10.8227	10.6893	10.7305	10.9519	10.8141	10.7485	10.907	10.7895	10.7706
ENSG00000047457	CP	9.08208	9.08208	9.08208	9.08208	9.08208	9.08208	9.08208	9.14639	9.08208	9.08208	9.08208	9.08208
ENSG00000047578	KIAA0556	10.4066	10.0638	10.1902	10.3539	10.1331	10.1104	9.94544	10.0232	10.0946	10.1595	10.3536	10.1125
ENSG00000047579	DTNBP1	10.344	10.4994	10.456	10.2524	10.3218	10.36	10.3325	10.3257	10.3955	10.3897	10.4671	10.4326
ENSG00000047597	XK	11.0951	11.034	11.1298	11.2175	11.2598	11.1438	11.3474	11.2683	11.324	11.054	11.109	11.1083
ENSG00000047617	ANO2	9.08208	9.08208	9.08208	9.08208	9.08208	9.08208	9.08208	9.08208	9.08208	9.08208	9.08208	9.08208
ENSG00000047621	C12orf4	10.2415	10.4906	10.4418	10.2656	10.2276	10.1924	10.3791	10.4101	10.3074	10.4517	10.484	10.3442
ENSG00000047634	SCML1	9.43308	9.46088	9.46913	9.42388	9.41488	9.42247	9.45085	9.49464	9.53421	9.44943	9.51994	9.43916
ENSG00000047644	WWC3	9.42906	9.42769	9.43582	9.46214	9.68419	9.49427	9.64863	9.55452	9.49816	9.42901	9.47279	9.46467
ENSG00000047648	ARHGAP6	10.1572	10.0353	10.1672	10.1918	10.1999	10.146	10.2293	10.2603	10.2333	10.1891	10.3863	10.27
ENSG00000047662	FAM184B	9.89823	9.84284	9.79643	9.85854	9.82756	9.86965	9.76594	9.72469	9.73957	9.8133	9.81175	9.93379
ENSG00000047849	MAP4	11.9052	11.7607	11.5915	11.7016	11.7025	11.688	11.7128	11.658	11.6444	11.5578	11.6137	11.6871
ENSG00000047932	GOPC	11.2535	11.1093	11.2319	11.1771	11.2535	11.2214	11.2452	11.2609	11.3055	11.2498	11.2682	11.2951
ENSG00000047936	ROS1	9.08208	9.25199	9.08208	9.08208	9.08208	9.08208	9.08208	9.08208	9.12301	9.08208	9.08208	9.08208
ENSG00000048028	USP28	10.1866	10.2596	10.302	10.2214	10.2329	10.2117	10.2026	10.222	10.3423	10.1201	10.2996	10.3451
ENSG00000048052	HDAC9	9.24433	9.39111	9.3589	9.23127	9.38307	9.21206	9.30779	9.32718	9.34446	9.43726	9.47146	9.46714
ENSG00000048140	TSPAN17	10.5866	10.666	10.6163	10.7362	10.6367	10.6525	10.6563	10.6203	10.6449	10.5118	10.4714	10.4237
ENSG00000048162	NOP16	11.184	11.1467	11.1789	11.16	11.1181	11.1593	11.2574	11.1684	11.1609	11.1299	11.1169	11.0686
ENSG00000048342	CC2D2A	9.27181	9.402	9.3454	9.34873	9.40608	9.29076	9.34852	9.4084	9.50318	9.49891	9.4825	9.45733
ENSG00000048392	RRM2B	10.4471	10.5306	10.6126	10.6316	10.6834	10.6914	10.5632	10.6347	10.575	10.0834	10.211	10.1546
ENSG00000048405	ZNF800	10.3846	10.4755	10.451	10.3721	10.4131	10.3414	10.4747	10.5921	10.4364	10.4144	10.3855	10.328
ENSG00000048462	TNFRSF17	9.08208	9.08208	9.08208	9.08208	9.08208	9.08208	9.08208	9.08208	9.08208	9.08208	9.08208	9.08208
ENSG00000048471	SNX29	9.65918	9.58611	9.73178	9.60567	9.77052	9.78664	9.80225	9.72995	9.64862	9.62248	9.5977	9.61986
ENSG00000048540	LMO3	10.2871	10.435	10.358	9.97099	9.90669	9.93897	10.0037	10.1247	9.97192	9.99894	9.93921	9.86549
ENSG00000048544	MRPS10	11.1465	11.0817	11.2335	11.1599	11.1496	11.1482	10.9752	10.9076	10.8797	10.9827	11.0024	10.9429
ENSG00000048545	GUCA1A	9.08208	9.08208	9.08208	9.08208	9.08208	9.08208	9.08208	9.08208	9.08208	9.08208	9.08208	9.08208
ENSG00000048649	RSF1	11.166	11.1497	11.156	11.2047	11.0092	11.1999	11.273	11.2569	11.1748	11.229	11.1223	11.2978
ENSG00000048707	VPS13D	10.9207	11.0464	10.8169	10.7601	10.6971	10.6957	10.8436	10.8709	10.8804	10.5249	10.5805	10.4857
ENSG00000048740	CELF2	12.0677	12.0026	12.118	12.1862	12.1817	12.1408	12.2278	12.2876	12.2216	12.4632	12.4781	12.3967
ENSG00000048828	FAM120A	12.1859	12.2468	12.095	11.9965	11.9994	12.2124	12.1841	12.1095	12.1594	12.2541	12.139	12.1731
ENSG00000048991	R3HDM1	11.0122	10.9519	10.8176	10.916	10.8996	10.9473	10.9079	10.9277	10.9181	10.9516	10.9083	11.1093
ENSG00000049089	COL9A2	9.30695	9.36053	9.37978	9.27953	9.28739	9.44691	9.50192	9.42686	9.44326	9.3585	9.31865	9.46413
ENSG00000049130	KITLG	9.25532	9.20643	9.14344	9.21546	9.23311	9.141	9.23816	9.18704	9.15553	9.25903	9.14876	9.20039
ENSG00000049167	ERCC8	10.0241	9.96012	10.0043	10.0956	9.91058	9.99661	10.0656	9.97982	10.0679	10.0129	10.0305	9.99825
ENSG00000049192	ADAMTS6	9.23767	9.31594	9.18961	9.33628	9.24985	9.23781	9.16972	9.23553	9.35895	9.31417	9.18654	9.2577
ENSG00000049239	H6PD	10.0652	10.1755	10.0285	9.92841	9.94599	9.95399	9.93834	9.90598	9.9025	9.84754	9.9251	9.83197
ENSG00000049245	VAMP3	10.8343	10.7481	10.8652	10.8791	10.8249	10.8781	10.9003	10.8903	10.9961	10.9196	10.8641	10.9158
ENSG00000049246	PER3	9.60698	9.61163	9.74751	9.64821	9.64747	9.65747	9.5991	9.6182	9.62003	9.52579	9.63713	9.49603
ENSG00000049247	UTS2	9.08208	9.08208	9.08208	9.08208	9.08208	9.08208	9.08208	9.08208	9.149	9.08208	9.08208	9.08208
ENSG00000049249	TNFRSF9	9.28021	9.3139	9.28842	9.41574	9.32366	9.33422	9.3152	9.2911	9.28652	9.34517	9.32426	9.46596
ENSG00000049283	EPN3	9.37857	9.40977	9.31045	9.35666	9.35424	9.32998	9.39675	9.32346	9.28238	9.31158	9.38939	9.30923
ENSG00000049323	LTBP1	9.48771	9.41166	9.34544	9.4338	9.36448	9.39576	9.36408	9.36111	9.50372	9.66384	9.66264	9.61661
ENSG00000049449	RCN1	11.2672	11.2256	11.363	11.2763	11.289	11.2018	11.2927	11.2847	11.356	11.3166	11.3205	11.2391
ENSG00000049540	ELN	9.08208	9.12305	9.12735	9.08208	9.08208	9.08208	9.08208	9.08208	9.08208	9.08208	9.20116	9.08208
ENSG00000049541	RFC2	10.566	10.532	10.5726	10.5819	10.6708	10.5862	10.6	10.5512	10.5666	10.6722	10.6285	10.7041
ENSG00000049618	ARID1B	11.849	11.8909	11.7908	11.9029	11.8335	11.8965	11.7656	11.8324	11.7568	11.8816	11.8761	11.8165
ENSG00000049656	CLPTM1L	10.73	10.6815	10.8061	10.5812	10.6338	10.6845	10.723	10.738	10.719	10.6619	10.6788	10.7722
ENSG00000049759	NEDD4L	10.6548	10.7046	10.5561	10.6008	10.6293	10.4878	10.7136	10.6613	10.6569	10.5379	10.6639	10.5597
ENSG00000049768	FOXP3	9.08208	9.22638	9.2635	9.14835	9.24414	9.23929	9.17094	9.21615	9.19826	9.25449	9.21536	9.20313
ENSG00000049769	PPP1R3F	9.52996	9.69978	9.62529	9.61736	9.55024	9.6176	9.62094	9.57767	9.5523	9.61836	9.59723	9.58084
ENSG00000049860	HEXB	11.2917	11.3157	11.3509	11.1659	11.269	11.1853	11.2582	11.2708	11.3353	11.2465	11.2639	11.223
ENSG00000049883	PTCD2	10.235	10.2254	10.2994	10.2896	10.3129	10.2033	10.2491	10.159	10.24	10.1604	10.2273	10.2654
ENSG00000050030	NEXMIF	9.08208	9.08208	9.13399	9.14852	9.08208	9.1536	9.18493	9.08208	9.16157	9.18633	9.17876	9.08208
ENSG00000050130	JKAMP	10.202	10.1608	10.1713	10.2145	10.2827	10.2222	10.2885	10.3391	10.3099	10.0968	10.1233	10.1565
ENSG00000050165	DKK3	9.12216	9.2038	9.23588	9.16294	9.08208	9.14362	9.20972	9.08208	9.1477	9.14305	9.13752	9.08208
ENSG00000050327	ARHGEF5	9.46261	9.50214	9.44612	9.42369	9.46932	9.46313	9.45287	9.47723	9.39172	9.47847	9.49975	9.31724
ENSG00000050344	NFE2L3	10.607	10.6046	10.5682	10.6609	10.5312	10.565	10.6551	10.5958	10.541	10.6196	10.5125	10.5994
ENSG00000050393	MCUR1	11.2828	11.3983	11.4342	11.4254	11.4085	11.5109	11.4322	11.5514	11.5599	11.4611	11.4084	11.4458
ENSG00000050405	LIMA1	10.0844	9.888	9.89206	9.95039	9.89136	9.95765	9.95674	9.89903	9.9537	10.1694	10.0726	10.1778
ENSG00000050426	LETMD1	10.7849	10.6797	10.7093	10.7943	10.7148	10.7786	10.6623	10.6085	10.739	10.8017	10.8341	10.7344
ENSG00000050438	SLC4A8	9.2912	9.41821	9.24503	9.33038	9.62574	9.55763	9.36353	9.41436	9.25444	9.34236	9.29537	9.46392
ENSG00000050555	LAMC3	10.0146	10.1181	10.0548	10.0866	9.92287	10.1192	10.0843	10.1082	10.1055	9.8121	9.79612	9.60306
ENSG00000050628	PTGER3	12.4888	12.6127	12.5239	12.7163	12.7379	12.8448	12.5094	12.4134	12.3875	12.5501	12.6391	12.614
ENSG00000050730	TNIP3	9.08208	9.08208	9.08208	9.08208	9.08208	9.08208	9.14631	9.08208	9.08208	9.08208	9.08208	9.08208
ENSG00000050748	MAPK9	10.7708	10.6898	10.905	10.9027	10.8058	10.8203	10.7105	10.8083	10.8507	10.6179	10.6232	10.6861
ENSG00000050767	COL23A1	10.553	10.5503	10.522	10.5212	10.3635	10.6987	10.6301	10.7423	10.7311	10.5121	10.5674	10.6836
ENSG00000050820	BCAR1	9.70825	10.1085	9.71006	9.68422	10.0425	10.0197	9.61455	9.84331	9.63822	9.68261	9.96541	9.68958
ENSG00000051009	FAM160A2	10.2974	10.1838	10.1986	10.2027	10.1586	10.2132	10.1568	10.2231	10.1329	10.1973	10.2505	10.2036
ENSG00000051108	HERPUD1	10.5934	10.6711	10.7006	10.5478	10.4878	10.4415	10.6267	10.6825	10.7557	10.7074	10.7893	10.7009
ENSG00000051128	HOMER3	9.57114	9.60126	9.53645	9.58704	9.63318	9.62066	9.62641	9.60609	9.58942	9.6738	9.70954	9.6933
ENSG00000051180	RAD51	10.1903	10.2355	10.1804	10.3209	10.26	10.2503	10.2157	10.199	10.2546	10.1184	10.1455	10.1903
ENSG00000051341	POLQ	9.99137	9.90347	9.95915	9.99715	9.99008	9.88299	10.0014	10.1254	9.82228	9.90316	9.86353	9.90485
ENSG00000051382	PIK3CB	11.2109	11.3524	11.3566	11.3115	11.3494	11.2786	11.4391	11.5986	11.4549	11.0607	11.0306	10.8919
ENSG00000051523	CYBA	12.0414	12.3735	12.1289	12.2686	12.2199	12.2487	12.4162	12.5085	12.5147	12.1718	12.1219	12.1532
ENSG00000051596	THOC3	11.6629	11.6858	11.6647	11.6915	11.7184	11.7034	11.5557	11.4901	11.4842	11.5709	11.4725	11.4619
ENSG00000051620	HEBP2	10.9134	10.9438	11.1692	11.0166	11.0655	11.03	10.9406	10.8503	10.9705	10.9465	11.165	10.9357
ENSG00000051825	MPHOSPH9	10.2356	10.2173	10.0919	10.2136	10.2342	10.2221	10.1231	10.0349	10.1527	10.3615	10.1642	10.16
ENSG00000052126	PLEKHA5	9.80654	9.66372	9.73761	9.73149	9.74975	9.75909	9.72961	9.64768	9.67926	9.80662	9.73949	9.77188
ENSG00000052344	PRSS8	9.08208	9.13166	9.14831	9.08208	9.08208	9.1563	9.13582	9.2184	9.08208	9.08208	9.17281	9.08208
ENSG00000052723	SIKE1	10.8981	10.8989	10.8911	10.8712	11.0154	10.8442	10.8371	10.7476	10.8694	10.8385	11.0069	10.9003
ENSG00000052749	RRP12	11.7036	11.5556	11.5982	11.6201	11.6642	11.5749	11.867	11.9105	11.8444	11.616	11.7522	11.718
ENSG00000052795	FNIP2	10.1839	10.0408	10.0661	10.0555	10.075	10.0159	10.0228	10.0228	10.0427	9.87287	9.85967	9.84093
ENSG00000052802	MSMO1	10.2123	10.1606	10.1891	10.2196	10.1304	10.1533	10.0358	10.1346	10.2167	10.0568	9.95083	10.0311
ENSG00000052841	TTC17	11.054	10.9304	10.8	10.8577	10.9575	10.926	10.9096	11.0001	11.0055	11.0651	11.2301	11.0843
ENSG00000052850	ALX4	9.14313	9.1421	9.08208	9.18339	9.08208	9.08208	9.14641	9.17354	9.08208	9.14375	9.08208	9.08208
ENSG00000053108	FSTL4	9.08208	9.08208	9.08208	9.17792	9.20428	9.08208	9.12146	9.08208	9.08208	9.08208	9.08208	9.08208
ENSG00000053254	FOXN3	10.7963	10.7235	10.6726	10.7549	10.7198	10.6728	10.7075	10.5258	10.6303	11.0189	10.8776	11.0242
ENSG00000053328	METTL24	9.08208	9.08208	9.08208	9.08208	9.08208	9.08208	9.08208	9.08208	9.08208	9.08208	9.08208	9.08208
ENSG00000053371	AKR7A2	10.2959	10.3585	10.3297	10.2743	10.3549	10.4063	10.2185	10.286	10.2233	10.3284	10.4041	10.3666
ENSG00000053372	MRTO4	11.5275	11.4365	11.4022	11.5017	11.492	11.5139	11.5407	11.5322	11.5495	11.429	11.4477	11.5064
ENSG00000053438	NNAT	9.1574	9.28464	9.15799	9.17787	9.20806	9.08208	9.18982	9.15803	9.18285	9.15852	9.19327	9.18459
ENSG00000053501	USE1	10.8504	10.9221	11.0062	10.9245	10.8706	10.9161	10.8927	10.8882	10.8921	10.9278	10.9725	10.9068
ENSG00000053524	MCF2L2	9.47775	9.51881	9.4326	9.55542	9.53406	9.56737	9.49486	9.50633	9.43097	9.43642	9.50334	9.36759
ENSG00000053702	NRIP2	9.24549	9.21522	9.16937	9.18306	9.20439	9.27066	9.25084	9.29416	9.21607	9.29685	9.22927	9.14366
ENSG00000053747	LAMA3	9.38561	9.35088	9.28132	9.49697	9.4596	9.48277	9.34578	9.58563	9.38535	9.35921	9.3003	9.32733
ENSG00000053770	AP5M1	10.4236	10.4538	10.4606	10.5384	10.5185	10.4828	10.5367	10.5013	10.5688	10.5753	10.5345	10.4435
ENSG00000053900	ANAPC4	10.079	10.067	10.1103	10.0814	10.1057	10.0779	10.0778	10.041	10.0599	9.95814	10.2648	10.1065
ENSG00000053918	KCNQ1	9.08208	9.08208	9.12709	9.08208	9.14178	9.08208	9.08208	9.08208	9.08208	9.14266	9.08208	9.17023
ENSG00000054116	TRAPPC3	11.0806	10.9821	11.0547	11.0768	11.071	11.065	11.0864	11.0389	11.0497	11.1015	11.0914	11.0408
ENSG00000054118	THRAP3	12.3722	12.0214	12.155	12.2741	12.186	12.2248	12.2419	12.0566	12.0048	12.1703	12.1313	12.2834
ENSG00000054148	PHPT1	11.2496	11.2449	11.2761	11.2837	11.244	11.2143	11.2808	11.2603	11.464	11.1772	11.1907	11.16
ENSG00000054179	ENTPD2	9.08208	9.14218	9.08208	9.08208	9.08208	9.08208	9.08208	9.08208	9.08208	9.08208	9.08208	9.14334
ENSG00000054219	LY75	10.0984	10.0653	10.1147	10.091	10.117	10.1081	10.088	10.0669	10.0536	10.2218	10.0399	10.0826
ENSG00000054267	ARID4B	10.2604	10.0933	10.2329	10.0941	10.2371	10.1998	10.3215	10.3995	10.1795	10.2176	10.1953	10.1752
ENSG00000054277	OPN3	9.65846	9.67425	9.72314	9.64498	9.58445	9.71173	9.7318	9.7161	9.66645	9.58466	9.63625	9.66809
ENSG00000054282	SDCCAG8	9.92659	9.87439	9.77993	9.8961	10.0463	9.99169	10.0425	10.1328	10.0578	9.96497	10.0174	10.0113
ENSG00000054356	PTPRN	9.24254	9.19998	9.12352	9.08208	9.08208	9.08208	9.21194	9.1753	9.14659	9.29884	9.12238	9.19455
ENSG00000054523	KIF1B	11.2001	11.1242	11.1452	11.1829	11.2434	11.2319	11.1935	11.254	11.3145	11.3371	11.253	11.3168
ENSG00000054598	FOXC1	10.6078	10.9368	10.6143	10.707	10.671	10.7821	10.7043	10.7552	10.7229	10.6844	10.6873	10.6905
ENSG00000054611	TBC1D22A	10.7313	10.8206	10.7239	10.6725	10.6777	10.6716	10.6654	10.6695	10.6316	10.6915	10.7971	10.7298
ENSG00000054654	SYNE2	9.55097	9.47215	9.47176	9.48673	9.51898	9.50788	9.48139	9.41571	9.64824	9.48387	9.50406	9.39581
ENSG00000054690	PLEKHH1	9.21976	9.27784	9.22957	9.37329	9.39827	9.34387	9.25198	9.2372	9.1917	9.20185	9.1992	9.18702
ENSG00000054793	ATP9A	9.41437	9.38998	9.42481	9.53817	9.46481	9.47321	9.43652	9.45316	9.38437	9.40897	9.45917	9.38175
ENSG00000054796	SPO11	9.08208	9.08208	9.08208	9.08208	9.08208	9.08208	9.08208	9.08208	9.08208	9.08208	9.08208	9.08208
ENSG00000054803	CBLN4	9.08208	9.08208	9.08208	9.08208	9.08208	9.08208	9.08208	9.08208	9.08208	9.08208	9.08208	9.08208
ENSG00000054938	CHRDL2	9.08208	9.08208	9.08208	9.08208	9.08208	9.08208	9.08208	9.14639	9.08208	9.08208	9.08208	9.08208
ENSG00000054965	FAM168A	10.2049	10.2993	10.304	10.0966	10.1787	10.274	10.339	10.2876	10.3406	10.3148	10.247	10.3564
ENSG00000054967	RELT	10.6899	10.7551	10.7108	10.6376	10.6957	10.7346	10.7723	10.7504	10.7332	10.7212	10.7781	10.7029
ENSG00000054983	GALC	10.0726	10.0082	10.0891	10.2137	10.2869	10.1281	10.1995	10.3789	10.366	10.1002	10.064	10.1096
ENSG00000055044	NOP58	11.9294	11.7028	11.8153	11.816	11.7868	11.7954	11.7766	11.6948	11.8475	11.8643	11.9168	11.8993
ENSG00000055070	SZRD1	12.3438	12.2975	12.3618	12.3765	12.416	12.3577	12.2642	12.2733	12.3682	12.2621	12.3684	12.2695
ENSG00000055118	KCNH2	13.6763	13.8462	13.6352	13.5226	13.4816	13.6361	13.4918	13.491	13.537	13.3899	13.399	13.4015
ENSG00000055130	CUL1	11.4143	11.3712	11.3555	11.3554	11.3797	11.337	11.3536	11.3035	11.2699	11.3839	11.4198	11.4801
ENSG00000055147	FAM114A2	10.319	10.3199	10.3052	10.1667	10.1501	10.2041	10.1887	10.2326	10.1057	10.1866	10.3364	10.1805
ENSG00000055163	CYFIP2	11.1027	11.1642	11.1622	11.1867	11.1569	11.1253	11.1083	11.1128	11.0612	11.0171	11.0487	11.2734
ENSG00000055208	TAB2	11.3589	11.2957	11.349	11.4764	11.4929	11.5522	11.3593	11.2669	11.3018	11.4682	11.5171	11.5956
ENSG00000055211	GINM1	10.4294	10.3924	10.4466	10.4196	10.4838	10.4716	10.442	10.4264	10.4897	10.5093	10.527	10.5716
ENSG00000055332	EIF2AK2	10.5911	10.2463	10.5798	10.4181	10.5852	10.5938	10.5916	10.5313	10.4217	10.7175	10.4646	10.5762
ENSG00000055483	AC022966.1	11.5217	11.5187	11.3187	11.4516	11.3347	11.1754	11.4442	11.3569	11.4031	11.3619	11.3985	11.3389
ENSG00000055609	KMT2C	10.4877	10.4683	10.2802	10.3817	10.3972	10.4169	10.4917	10.5399	10.388	10.4551	10.4602	10.4082
ENSG00000055732	MCOLN3	9.15409	9.18642	9.13716	9.17088	9.23153	9.23484	9.19727	9.18131	9.19116	9.08208	9.17848	9.15357
ENSG00000055813	CCDC85A	9.18661	9.14297	9.16854	9.16556	9.18788	9.17016	9.19529	9.08208	9.21629	9.08208	9.16589	9.08208
ENSG00000055917	PUM2	11.5195	11.4326	11.5749	11.4427	11.5496	11.4927	11.3461	11.3909	11.4213	11.4542	11.5411	11.5496
ENSG00000055950	MRPL43	11.0008	11.0641	11.0867	11.12	11.0232	11.0052	11.0749	11.0081	11.0629	11.0627	11.0732	11.06
ENSG00000055955	ITIH4	9.28933	9.16136	9.08208	9.11988	9.21029	9.08208	9.08208	9.08208	9.12393	9.13889	9.08208	9.08208
ENSG00000055957	ITIH1	9.08208	9.1421	9.08208	9.08208	9.08208	9.08208	9.08208	9.08208	9.08208	9.08208	9.08208	9.08208
ENSG00000056050	HPF1	9.99089	9.93086	9.94451	9.96274	9.97694	9.88455	9.9504	9.88915	9.96805	9.99222	9.94151	9.95915
ENSG00000056097	ZFR	11.9339	11.874	12.0284	11.8665	11.9325	11.8183	11.7941	11.728	11.9229	11.8737	11.8695	11.8628
ENSG00000056277	ZNF280C	9.7159	9.58082	9.81197	9.72067	9.79644	9.72644	9.7179	9.67581	9.64285	9.80971	9.75042	9.76388
ENSG00000056291	NPFFR2	9.08208	9.08208	9.08208	9.08208	9.14618	9.08208	9.08208	9.08208	9.14618	9.08208	9.08208	9.08208
ENSG00000056487	PHF21B	9.08208	9.08208	9.08208	9.08208	9.08208	9.08208	9.08208	9.08208	9.08208	9.08208	9.08208	9.14343
ENSG00000056558	TRAF1	9.32021	9.37978	9.36293	9.39878	9.36068	9.35401	9.42703	9.46242	9.41966	9.47281	9.48179	9.4431
ENSG00000056586	RC3H2	10.7495	10.6919	10.7567	10.7915	10.7092	10.7001	10.8587	10.798	10.769	10.7965	10.7666	10.8342
ENSG00000056678	KIFC1	9.08208	9.08208	9.08208	9.08208	9.08208	9.08208	9.08208	9.08208	9.08208	9.08208	9.08208	9.08208
ENSG00000056736	IL17RB	9.27882	9.14085	9.2342	9.18302	9.14349	9.22221	9.17205	9.19152	9.21609	9.20708	9.24167	9.23339
ENSG00000056972	TRAF3IP2	10.2829	10.3871	10.2617	10.3256	10.1662	10.3532	10.2799	10.0703	10.195	10.3118	10.1533	10.0647
ENSG00000056998	GYG2	9.15638	9.18253	9.15256	9.22735	9.12463	9.18627	9.24419	9.31118	9.2607	9.12525	9.08208	9.15892
ENSG00000057019	DCBLD2	9.82555	9.89126	9.92426	9.83791	9.9427	10.023	9.85794	9.86452	9.88992	9.84819	9.85487	9.78283
ENSG00000057149	SERPINB3	9.36259	9.22443	9.3399	9.32187	9.277	9.23547	9.38346	9.39287	9.35845	9.33286	9.30923	9.2062
ENSG00000057252	SOAT1	10.3526	10.0046	10.291	10.3966	10.1877	10.2371	10.2884	10.2268	10.2936	10.1921	10.127	10.3226
ENSG00000057294	PKP2	10.0666	10.0498	10.0022	10.112	10.1226	10.1362	9.91747	9.99888	9.92565	9.96596	9.96658	9.98198
ENSG00000057468	MSH4	9.17014	9.18491	9.14441	9.1828	9.16883	9.24832	9.17111	9.20635	9.17626	9.23608	9.18732	9.1701
ENSG00000057593	F7	9.08208	9.08208	9.08208	9.08208	9.08208	9.08208	9.08208	9.08208	9.08208	9.08208	9.08208	9.08208
ENSG00000057608	GDI2	12.932	12.9201	13.0246	13.0201	13.0675	13.0332	12.9469	12.8817	12.9659	13.0566	13.051	13.0303
ENSG00000057657	PRDM1	9.4026	9.45536	9.44158	9.41055	9.42883	9.57756	9.38097	9.37987	9.52962	9.3935	9.50883	9.42836
ENSG00000057663	ATG5	10.5744	10.5119	10.615	10.5823	10.6435	10.6379	10.6911	10.6962	10.6162	10.6669	10.5886	10.6035
ENSG00000057704	TMCC3	9.58663	9.52084	9.54978	9.56877	9.67545	9.56915	9.54836	9.37359	9.42664	9.43881	9.52135	9.5073
ENSG00000057757	PITHD1	11.3785	11.2858	11.3694	11.4021	11.2983	11.341	11.3484	11.3737	11.3909	11.2636	11.2398	11.2972
ENSG00000057935	MTA3	10.3739	10.3318	10.239	10.1964	10.1964	10.2431	10.1973	10.2884	10.1981	10.2385	10.1301	10.2282
ENSG00000058056	USP13	10.1066	10.0387	10.06	10.1608	10.048	10.2293	10.1781	9.89976	9.95759	10.2129	10.2358	10.1924
ENSG00000058063	ATP11B	11.1739	10.9734	11.1686	11.0304	11.1273	10.9702	11.111	10.9257	11.0142	11.0556	11.0488	10.9175
ENSG00000058085	LAMC2	9.08208	9.08208	9.08208	9.08208	9.08208	9.08208	9.14361	9.08208	9.08208	9.14666	9.08208	9.08208
ENSG00000058091	CDK14	9.91789	9.81502	9.6088	9.75968	9.88912	9.74248	9.72631	9.8404	9.72854	9.94155	9.7029	9.56106
ENSG00000058262	SEC61A1	12.3469	12.4606	12.4503	12.4537	12.4091	12.4354	12.3343	12.2802	12.2796	12.3385	12.39	12.2915
ENSG00000058272	PPP1R12A	10.7663	10.6435	10.6691	10.7365	10.6676	10.7777	10.8018	10.9694	10.7265	10.761	10.8411	10.7089
ENSG00000058335	RASGRF1	9.08208	9.13124	9.14589	9.27821	9.08208	9.08208	9.23286	9.15645	9.13103	9.08208	9.08208	9.08208
ENSG00000058404	CAMK2B	9.23928	9.27845	9.15289	9.14929	9.17702	9.37453	9.13419	9.19862	9.08208	9.18905	9.18228	9.2229
ENSG00000058453	CROCC	10.9072	10.7552	10.51	10.6513	10.5494	10.6226	10.8693	10.6514	10.6313	10.9608	11.0258	11.0143
ENSG00000058600	POLR3E	12.4761	12.6127	12.5416	12.5352	12.4793	12.4767	12.3846	12.3516	12.4482	12.377	12.5188	12.4768
ENSG00000058668	ATP2B4	10.8792	10.702	10.7227	10.972	10.91	10.9494	11.022	11.0866	11.0447	11.2083	11.1451	11.2605
ENSG00000058673	ZC3H11A	11.1527	10.8844	10.9807	11.0157	10.9944	11.0396	11.1201	11.0143	10.9773	11.1359	11.1419	11.0929
ENSG00000058729	RIOK2	10.5259	10.5226	10.4523	10.4551	10.4833	10.4381	10.453	10.6052	10.4899	10.5751	10.6351	10.561
ENSG00000058799	YIPF1	10.3415	10.3379	10.2732	10.2731	10.2694	10.2648	10.2495	10.314	10.2934	10.2101	10.1808	10.1236
ENSG00000058804	NDC1	11.6796	11.6255	11.6652	11.8921	11.9068	11.7614	11.7254	11.779	11.6981	11.5481	11.548	11.64
ENSG00000058866	DGKG	9.58566	9.31627	9.55198	9.58163	9.46327	9.4445	9.31704	9.45376	9.45102	9.49378	9.47639	9.3293
ENSG00000059122	FLYWCH1	10.545	11.061	10.7478	10.7712	10.8909	10.9429	10.8614	10.7972	10.6869	10.6708	10.7522	10.6977
ENSG00000059145	UNKL	10.1277	10.1655	10.132	10.115	10.1827	10.0809	10.1141	10.0375	10.0032	9.95385	9.88938	10.0214
ENSG00000059377	TBXAS1	9.81394	9.93839	9.85572	9.95842	9.83834	9.83354	9.97818	9.99193	10.0653	9.98257	10.0263	10.0828
ENSG00000059378	PARP12	9.78975	9.95471	9.8822	9.84133	9.77582	9.98005	9.86977	9.94912	9.79922	9.9339	9.8424	9.85322
ENSG00000059573	ALDH18A1	11.9404	11.9749	11.8605	12.1057	12.0868	12.0951	12.112	12.0652	11.9256	11.8699	11.9431	11.9441
ENSG00000059588	TARBP1	10.2539	10.1062	10.0099	10.1646	10.2364	10.2097	10.1564	10.1998	10.2663	10.0481	10.0497	10.1868
ENSG00000059691	GATB	10.435	10.485	10.4119	10.369	10.42	10.4939	10.3294	10.3041	10.3961	10.232	10.3488	10.1017
ENSG00000059728	MXD1	10.1227	10.2189	10.1712	10.0594	10.0003	10.0313	10.2049	10.1497	10.1654	10.2119	10.334	10.1375
ENSG00000059758	CDK17	10.2789	10.535	10.3789	10.3894	10.57	10.5296	10.4779	10.4119	10.3236	10.4758	10.3952	10.4605
ENSG00000059769	DNAJC25	9.63034	9.57525	9.65376	9.67925	9.63659	9.58613	9.61772	9.68112	9.61794	9.68004	9.67423	9.65671
ENSG00000059804	SLC2A3	12.294	12.2832	12.6213	12.0962	12.0629	11.9575	12.1164	12.3281	12.0975	12.1899	12.1044	11.9521
ENSG00000059915	PSD	9.65642	9.72258	9.70601	9.76458	9.71541	9.69124	9.60492	9.69246	9.80988	9.69152	9.6911	9.68469
ENSG00000060069	CTDP1	11.0991	11.2183	11.0627	11.0029	11.0175	11.0941	11.0521	10.9653	10.9645	10.9131	11.0134	11.1144
ENSG00000060138	YBX3	13.9486	14.1775	14.0222	14.1083	14.1341	14.0884	14.0325	14.0986	14.0445	13.6995	13.7546	13.7394
ENSG00000060140	STYK1	9.71013	9.59576	9.57695	9.73421	9.72511	9.71424	9.74561	9.72052	9.73307	9.85126	9.90853	9.94173
ENSG00000060237	WNK1	12.0741	12.4347	12.2047	12.208	12.2334	12.5357	12.6077	12.8388	12.1969	12.1742	12.1745	12.1655
ENSG00000060303	RPS17P5	9.08208	9.08208	9.08208	9.08208	9.08208	9.08208	9.08208	9.08208	9.08208	9.08208	9.08208	9.08208
ENSG00000060339	CCAR1	11.1915	10.8921	11.0081	10.987	10.8894	10.8122	10.9606	10.9674	10.8562	11.0328	11.0275	10.8823
ENSG00000060491	OGFR	11.1397	11.3234	11.1129	11.1225	11.0671	11.1658	11.0269	11.0548	11.0547	11.0049	11.127	11.1178
ENSG00000060558	GNA15	9.28583	9.24984	9.32065	9.33807	9.27606	9.27939	9.33889	9.28517	9.30439	9.29696	9.24035	9.31152
ENSG00000060566	CREB3L3	9.08208	9.08208	9.08208	9.08208	9.08208	9.08208	9.08208	9.08208	9.08208	9.08208	9.08208	9.08208
ENSG00000060642	PIGV	10.0595	10.2064	10.0657	10.1084	10.1761	10.0796	10.0956	10.1103	10.001	10.1097	9.93985	10.0015
ENSG00000060656	PTPRU	9.4956	9.33809	9.32593	9.33178	9.62959	9.46396	9.40055	9.36004	9.27011	9.2829	9.23734	9.2911
ENSG00000060688	SNRNP40	11.0385	10.9691	11.0934	11.0619	11.109	11.0677	11.0646	10.9878	10.9454	11.0722	11.0367	11.0547
ENSG00000060709	RIMBP2	9.08208	9.08208	9.08208	9.08208	9.08208	9.08208	9.08208	9.08208	9.08208	9.08208	9.08208	9.08208
ENSG00000060718	COL11A1	9.14524	9.29621	9.31411	9.15429	9.24443	9.15537	9.13528	9.08208	9.08208	9.19659	9.3143	9.24167
ENSG00000060749	QSER1	10.8221	10.7175	10.8099	10.8441	10.8986	10.8034	10.7844	10.6883	10.8302	10.7764	10.9551	10.911
ENSG00000060762	MPC1	11.1229	10.9584	11.1162	11.1662	11.1388	11.0786	11.1496	11.1052	11.2417	11.1405	11.1434	11.1343
ENSG00000060971	ACAA1	10.2007	10.1942	10.2191	10.2416	10.2585	10.235	10.3437	10.2989	10.3259	10.2234	10.2541	10.2887
ENSG00000060982	BCAT1	12.2356	12.2376	12.175	12.2435	12.3026	12.3236	12.0714	12.1749	12.0697	12.2698	12.138	12.2328
ENSG00000061273	HDAC7	12.6085	12.7409	12.5995	12.4076	12.3954	12.4405	12.6857	12.7538	12.6835	12.4107	12.4821	12.44
ENSG00000061337	LZTS1	9.13789	9.08208	9.08208	9.08208	9.13391	9.19143	9.18284	9.08208	9.08208	9.16148	9.08208	9.13783
ENSG00000061455	PRDM6	9.89069	9.82312	9.91549	9.76138	9.99519	10.014	10.0376	9.9654	10.0312	9.99022	10.037	9.9374
ENSG00000061492	WNT8A	9.08208	9.1421	9.08208	9.08208	9.08208	9.08208	9.08208	9.08208	9.08208	9.08208	9.08208	9.08208
ENSG00000061656	SPAG4	9.22161	9.18387	9.25282	9.28469	9.30124	9.23981	9.25086	9.28924	9.31117	9.23404	9.37183	9.28242
ENSG00000061676	NCKAP1	10.989	11.0257	11.2735	11.1638	11.0735	11.2447	11.2401	11.1326	11.0615	11.2207	11.2164	11.1969
ENSG00000061794	MRPS35	11.2036	11.0747	11.2047	11.1557	11.2356	11.1708	11.2335	11.116	11.2415	11.0723	11.0622	11.0783
ENSG00000061918	GUCY1B1	9.69169	9.6124	9.65803	9.78095	9.83059	9.70924	9.73316	9.7251	9.76396	9.99561	9.93202	10.018
ENSG00000061936	SFSWAP	10.4637	10.4548	10.4837	10.465	10.57	10.696	10.4598	10.4041	10.657	10.5778	10.4883	10.5324
ENSG00000061938	TNK2	11.6226	12.0683	11.6224	11.5295	11.4829	11.617	11.6589	11.6475	11.664	11.3356	11.4703	11.4599
ENSG00000061987	MON2	10.3475	10.1254	10.2819	10.2439	10.2524	10.1323	10.1463	10.2737	10.3689	10.1863	10.2607	10.2082
ENSG00000062038	CDH3	9.08208	9.08208	9.21478	9.20835	9.11871	9.08208	9.08208	9.08208	9.08208	9.08208	9.11796	9.11888
ENSG00000062096	ARSF	9.08208	9.08208	9.08208	9.08208	9.08208	9.08208	9.08208	9.08208	9.08208	9.08208	9.08208	9.08208
ENSG00000062194	GPBP1	11.0948	10.9376	10.9234	10.9727	10.9225	10.9814	11.0833	10.9816	10.9902	10.9893	10.9618	11.0178
ENSG00000062282	DGAT2	9.98537	10.0838	10.066	9.99797	9.9097	10.0839	9.94014	9.92012	10.108	10.0637	10.0279	9.91511
ENSG00000062370	ZNF112	9.08208	9.14145	9.12606	9.24759	9.08208	9.08208	9.08208	9.08208	9.08208	9.08208	9.08208	9.08208
ENSG00000062485	CS	12.4102	12.3486	12.4244	12.5364	12.6125	12.6009	12.4823	12.3861	12.499	12.5645	12.5321	12.5978
ENSG00000062524	LTK	10.3098	10.4092	10.3607	10.4188	10.4362	10.4076	10.4296	10.5311	10.4507	10.4408	10.4269	10.4333
ENSG00000062582	MRPS24	11.2257	11.2689	11.2607	11.3569	11.3369	11.3589	11.3309	11.3848	11.3081	11.2784	11.288	11.2516
ENSG00000062598	ELMO2	10.2332	10.2581	10.2149	10.2616	10.2022	10.1747	10.2627	10.148	10.1625	10.2663	10.2612	10.2279
ENSG00000062650	WAPL	11.2827	11.1993	11.3001	11.271	11.2761	11.2494	11.2925	11.2065	11.1663	11.3025	11.253	11.305
ENSG00000062716	VMP1	11.0668	11.3079	11.1694	11.302	11.2569	11.3222	11.36	11.2999	11.1669	11.2142	10.9968	11.2454
ENSG00000062725	APPBP2	10.6261	10.5914	10.7253	10.7538	10.5548	10.5791	10.5363	10.5071	10.359	10.5369	10.6535	10.5356
ENSG00000062822	POLD1	12.3448	12.584	12.2882	12.4177	12.4619	12.4825	12.4318	12.574	12.4231	12.5313	12.4721	12.4662
ENSG00000063015	SEZ6	9.12924	9.20274	9.08208	9.15956	9.14834	9.13013	9.13098	9.16561	9.08208	9.36832	9.27912	9.12907
ENSG00000063046	EIF4B	14.166	14.0652	14.1623	14.217	14.1873	14.1573	14.0729	14.0816	14.2157	14.0858	14.1996	14.1651
ENSG00000063127	SLC6A16	9.08208	9.17529	9.1158	9.08208	9.08208	9.08208	9.22194	9.1168	9.08208	9.08208	9.08208	9.08208
ENSG00000063169	BICRA	11.0789	11.3657	11.0667	10.9976	11.0811	11.3258	11.0685	11.1681	11.0523	11.1078	11.2198	11.2328
ENSG00000063176	SPHK2	10.9199	11.2169	11.0441	11.0033	11.0305	11.0239	10.9849	11.0419	10.9547	10.9513	11.1051	11.1159
ENSG00000063177	RPL18	15.5364	15.6035	15.649	15.6178	15.5818	15.5004	15.5704	15.5623	15.6977	15.564	15.5944	15.5485
ENSG00000063180	CA11	9.43824	9.40023	9.46018	9.39818	9.39233	9.45288	9.38232	9.36427	9.46375	9.41286	9.36798	9.50841
ENSG00000063241	ISOC2	11.6032	11.7602	11.5949	11.6821	11.6598	11.6611	11.8248	11.7653	11.7892	11.5811	11.5794	11.5992
ENSG00000063244	U2AF2	13.4771	13.6337	13.4133	13.4066	13.3495	13.4741	13.3598	13.3979	13.2733	13.2642	13.2699	13.3701
ENSG00000063245	EPN1	12.9357	13.2785	12.9971	12.751	12.6796	12.9196	12.9212	12.9859	12.7985	12.9926	13.0942	13.1051
ENSG00000063322	MED29	10.9409	10.8441	10.8851	10.6592	10.7108	10.8348	10.8558	10.8175	10.7339	10.8957	10.8351	10.9806
ENSG00000063438	AHRR	9.26199	9.21393	9.24282	9.17689	9.20337	9.18324	9.17193	9.21841	9.24887	9.30057	9.24186	9.22791
ENSG00000063515	GSC2	9.08208	9.08208	9.08208	9.08208	9.08208	9.08208	9.08208	9.08208	9.08208	9.16958	9.08208	9.08208
ENSG00000063587	ZNF275	10.1436	10.1827	10.2198	10.1725	10.1482	10.158	10.1099	10.1408	10.1303	10.1002	10.1206	10.1424
ENSG00000063601	MTMR1	10.3992	10.409	10.4408	10.3457	10.2975	10.3894	10.4416	10.2858	10.3238	10.2303	10.2869	10.3543
ENSG00000063660	GPC1	9.16166	9.08208	9.21936	9.127	9.14799	9.15186	9.08208	9.15524	9.1543	9.19447	9.31365	9.17469
ENSG00000063761	ADCK1	9.64847	9.71339	9.73982	9.61625	9.67357	9.60768	9.66834	9.48885	9.56953	9.58628	9.58456	9.58951
ENSG00000063854	HAGH	10.1573	10.3181	10.2493	10.2642	10.2924	10.2967	10.3452	10.3706	10.3431	10.1488	10.166	10.2157
ENSG00000063978	RNF4	10.996	11.0522	10.9006	11.0855	10.9591	10.8641	10.9991	10.8502	11.1402	11.0159	10.8464	10.939
ENSG00000064012	CASP8	10.5139	10.513	10.438	10.5898	10.5274	10.3906	10.418	10.3781	10.4408	10.5476	10.4284	10.446
ENSG00000064042	LIMCH1	9.08208	9.08208	9.24475	9.23387	9.13076	9.15984	9.13271	9.1327	9.15747	9.13154	9.08208	9.14728
ENSG00000064102	INTS13	11.2281	11.3493	11.308	11.2353	11.2047	11.2117	11.2369	11.3227	11.2893	11.326	11.4122	11.332
ENSG00000064115	TM7SF3	10.7155	10.94	10.9891	11.0454	10.9278	10.9929	10.8981	10.9817	10.8077	11.074	10.943	10.9403
ENSG00000064195	DLX3	9.08208	9.08208	9.15615	9.08208	9.13409	9.08208	9.08208	9.08208	9.08208	9.18302	9.13292	9.08208
ENSG00000064199	SPA17	9.56655	9.56297	9.68191	9.59581	9.56214	9.59036	9.60136	9.63544	9.64285	9.62944	9.56541	9.59033
ENSG00000064201	TSPAN32	9.45575	9.44142	9.64896	9.49928	9.45717	9.37716	9.77947	9.52019	9.74468	9.5494	9.53735	9.54329
ENSG00000064205	CCN5	9.14316	9.08208	9.08208	9.08208	9.08208	9.08208	9.08208	9.08208	9.14924	9.08208	9.08208	9.08208
ENSG00000064218	DMRT3	9.08208	9.08208	9.08208	9.08208	9.08208	9.08208	9.08208	9.08208	9.08208	9.08208	9.08208	9.08208
ENSG00000064225	ST3GAL6	9.20855	9.23561	9.08208	9.19346	9.15121	9.13212	9.25752	9.29909	9.22096	9.13188	9.19939	9.20011
ENSG00000064270	ATP2C2	9.14068	9.16209	9.08208	9.15439	9.08208	9.16636	9.08208	9.08208	9.17157	9.08208	9.08208	9.08208
ENSG00000064300	NGFR	9.43896	9.37395	9.29189	9.29265	9.27585	9.27001	9.22785	9.27137	9.18861	9.23154	9.28932	9.25907
ENSG00000064309	CDON	9.14651	9.21748	9.19008	9.26171	9.14374	9.16412	9.17947	9.08208	9.11576	9.24604	9.26448	9.23117
ENSG00000064313	TAF2	11.193	11.2241	11.0646	11.2562	11.3268	11.1308	11.1444	11.1026	11.0938	11.2473	11.1185	11.2787
ENSG00000064393	HIPK2	11.1653	11.2547	11.2104	11.3485	11.3459	11.2791	11.2655	11.3684	11.1932	11.4511	11.5109	11.4405
ENSG00000064419	TNPO3	11.3328	11.3239	11.4177	11.364	11.3625	11.3674	11.3976	11.331	11.3787	11.298	11.3416	11.3459
ENSG00000064489	BORCS8-MEF2B	9.72149	9.82476	9.78323	9.64073	9.49443	9.62214	9.76182	9.7774	9.68662	9.66668	9.67113	9.75966
ENSG00000064490	RFXANK	11.6359	11.6832	11.5292	11.5753	11.7252	11.481	11.5096	11.6045	11.5875	11.6761	11.7551	11.7622
ENSG00000064545	TMEM161A	11.3858	11.7417	11.5656	11.5887	11.5573	11.4713	11.5704	11.5587	11.5534	11.5857	11.5631	11.5262
ENSG00000064547	LPAR2	9.46616	9.38535	9.46	9.5552	9.57145	9.53585	9.5286	9.64738	9.58882	9.59188	9.56286	9.5781
ENSG00000064601	CTSA	10.7471	10.7286	10.6947	10.7415	10.7385	10.8112	10.7973	10.841	10.7564	10.8935	10.8468	10.9092
ENSG00000064607	SUGP2	11.1653	10.8787	10.9554	10.998	10.9049	10.994	11.0618	11.0029	10.878	10.893	10.8644	10.9673
ENSG00000064651	SLC12A2	9.58496	9.55811	9.52529	9.73183	9.63795	9.64497	9.55854	9.63587	9.51833	9.71809	9.73887	9.66768
ENSG00000064652	SNX24	9.52837	9.61308	9.47703	9.62961	9.59397	9.47306	9.51958	9.59273	9.65262	9.73827	9.65489	9.58836
ENSG00000064655	EYA2	9.08208	9.13966	9.08208	9.08208	9.19691	9.14248	9.14342	9.16916	9.14654	9.21533	9.13978	9.08208
ENSG00000064666	CNN2	11.2405	11.2596	11.1795	11.0861	11.0959	11.2028	11.0084	11.2037	11.1707	11.3474	11.1454	11.2984
ENSG00000064687	ABCA7	10.0183	10.3508	9.90916	9.92841	10.0018	9.87498	10.0893	10.2612	10.0672	9.87989	9.97936	10.1947
ENSG00000064692	SNCAIP	9.08208	9.08208	9.08208	9.08208	9.08208	9.08208	9.08208	9.08208	9.17719	9.08208	9.14155	9.08208
ENSG00000064703	DDX20	10.6816	10.6661	10.6595	10.6659	10.6244	10.627	10.711	10.7206	10.6631	10.7182	10.7234	10.6918
ENSG00000064726	BTBD1	11.9969	12.1093	12.0836	12.1257	12.0959	12.0651	12.0621	11.964	12.0608	11.9342	11.8521	11.9202
ENSG00000064763	FAR2	10.2534	10.1844	10.2163	10.1449	10.2171	10.1605	10.2191	10.2141	10.3024	10.3552	10.2699	10.3777
ENSG00000064787	BCAS1	9.08208	9.1305	9.13268	9.12936	9.15278	9.24856	9.13373	9.18068	9.15545	9.13272	9.1754	9.08208
ENSG00000064835	POU1F1	9.08208	9.08208	9.08208	9.08208	9.1689	9.08208	9.08208	9.08208	9.08208	9.08208	9.08208	9.08208
ENSG00000064886	CHI3L2	9.14144	9.18305	9.08208	9.12425	9.08208	9.08208	9.16678	9.08208	9.08208	9.08208	9.13927	9.16485
ENSG00000064932	SBNO2	11.1674	11.3442	11.0351	11.1215	11.142	11.2873	11.0618	11.0656	10.9579	11.1236	11.0091	11.1434
ENSG00000064933	PMS1	10.4599	10.2615	10.2327	10.3094	10.3176	10.2806	10.4629	10.2984	10.3513	10.4083	10.2965	10.3992
ENSG00000064961	HMG20B	11.086	10.9579	11.0406	10.9902	10.991	10.9693	10.9704	10.9526	11.0264	11.1224	11.1223	11.163
ENSG00000064989	CALCRL	10.3604	10.2395	10.3515	10.4428	10.4858	10.4221	10.3521	10.403	10.2718	10.7948	10.6473	10.7017
ENSG00000064995	TAF11	10.6512	10.5716	10.6334	10.665	10.6639	10.6348	10.6246	10.6026	10.6444	10.6294	10.553	10.5535
ENSG00000064999	ANKS1A	10.7081	10.8524	10.6715	10.731	10.7209	10.7006	10.7473	10.6207	10.6662	10.553	10.6337	10.723
ENSG00000065000	AP3D1	12.066	12.0391	11.8311	11.6873	11.7153	11.6947	11.8313	11.8583	11.7683	11.9058	12.0796	12.0574
ENSG00000065029	ZNF76	10.0657	10.1863	10.0792	10.1123	10.0358	10.1117	10.1069	9.99819	10.077	10.0795	10.201	10.111
ENSG00000065054	SLC9A3R2	10.2783	10.3575	10.1846	10.2682	10.3036	10.2744	10.2588	10.2922	10.2868	10.2172	10.2289	10.2506
ENSG00000065057	NTHL1	10.1405	10.0294	10.0761	10.0818	10.0524	10.0497	10.0459	10.0767	10.1484	10.1534	10.0786	10.1218
ENSG00000065060	UHRF1BP1	11.1269	11.1894	11.1734	11.2809	11.2795	11.199	11.236	11.2169	11.1299	11.2904	11.2461	11.2793
ENSG00000065135	GNAI3	11.5499	11.5157	11.525	11.5878	11.6089	11.6568	11.5777	11.6242	11.582	11.6303	11.567	11.5831
ENSG00000065150	IPO5	13.6825	13.6895	13.8351	13.7039	13.7865	13.7919	13.577	13.4246	13.5772	13.6699	13.7499	13.7294
ENSG00000065154	OAT	11.9218	11.8693	11.9222	11.9763	11.9961	11.9264	11.9959	11.9601	11.9927	11.7312	11.6305	11.6389
ENSG00000065183	WDR3	11.9782	11.9657	11.9473	12.12	12.1752	11.9552	12.0164	11.9373	12.0058	11.9658	11.9859	12.0295
ENSG00000065243	PKN2	10.4505	10.1723	10.2527	10.3166	10.3322	10.1934	10.209	10.2858	10.3529	10.4632	10.3193	10.5303
ENSG00000065268	WDR18	11.7117	11.9154	11.7576	11.7603	11.7643	11.7178	11.7612	11.7738	11.7602	11.7919	11.7738	11.825
ENSG00000065308	TRAM2	11.2525	11.177	11.2636	11.2277	11.2781	11.2912	11.0798	11.095	11.0103	11.2464	11.2481	11.2802
ENSG00000065320	NTN1	9.20212	9.18796	9.16827	9.1847	9.20429	9.22078	9.31948	9.22933	9.21564	9.2441	9.18432	9.20358
ENSG00000065325	GLP2R	9.08208	9.08208	9.08208	9.08208	9.08208	9.08208	9.08208	9.08208	9.08208	9.08208	9.08208	9.08208
ENSG00000065328	MCM10	10.8947	10.7417	10.6767	10.8001	10.8101	10.7562	10.7174	10.7608	10.6621	10.9124	10.7216	10.7964
ENSG00000065357	DGKA	10.088	9.98368	10.07	10.0986	10.0292	9.99672	10.1841	10.183	10.0604	10.1509	10.0848	10.1636
ENSG00000065361	ERBB3	9.1492	9.22696	9.14373	9.12867	9.08208	9.16742	9.1679	9.08208	9.08208	9.18491	9.17406	9.08208
ENSG00000065371	ROPN1	9.08208	9.08208	9.08208	9.08208	9.08208	9.08208	9.08208	9.14461	9.08208	9.14459	9.14242	9.14393
ENSG00000065413	ANKRD44	9.59288	9.65054	9.68914	9.86958	9.60915	9.89082	9.62511	9.68596	9.70066	9.68044	9.77467	9.92575
ENSG00000065427	KARS	12.5516	12.5934	12.6843	12.6147	12.6384	12.5633	12.5784	12.5741	12.673	12.6442	12.7171	12.6301
ENSG00000065457	ADAT1	9.77852	9.78762	9.75786	9.7666	9.84536	9.72808	9.76907	9.66139	9.88592	9.63733	9.70007	9.76803
ENSG00000065485	PDIA5	10.9124	10.8639	10.907	10.8455	10.8928	10.8132	10.8982	10.8995	10.9395	10.9367	10.9405	10.8421
ENSG00000065491	TBC1D22B	10.4555	10.492	10.543	10.436	10.5232	10.4688	10.491	10.5323	10.4919	10.3541	10.3352	10.3005
ENSG00000065518	NDUFB4	10.9649	10.9795	10.9305	10.9488	10.9444	10.997	11.0529	11.0913	11.0263	11.0228	10.9537	10.888
ENSG00000065526	SPEN	11.6468	11.7608	11.4179	11.4561	11.2831	11.6192	11.6168	11.5897	11.3379	11.4818	11.3695	11.573
ENSG00000065534	MYLK	9.493	9.59927	9.44825	9.5227	9.53019	9.49609	9.6343	9.74468	9.64196	9.74536	9.64265	9.71456
ENSG00000065548	ZC3H15	11.9252	11.8242	11.9486	11.896	11.9128	11.8893	11.9952	11.907	12.0321	12.0614	12.085	12.0285
ENSG00000065559	MAP2K4	10.0321	10.0431	10.1545	10.1134	10.1144	10.1742	10.2704	10.1709	10.0549	10.0147	10.0739	10.0372
ENSG00000065600	TMEM206	10.229	10.2271	10.3438	10.2742	10.2553	10.2735	10.1997	10.2277	10.3537	10.212	10.4181	10.2985
ENSG00000065609	SNAP91	9.28747	9.44767	9.12867	9.2442	9.25203	9.12931	9.14961	9.17652	9.08208	9.08208	9.1605	9.12268
ENSG00000065613	SLK	10.6529	10.7855	10.6989	10.9258	10.7085	10.6508	10.7898	10.7479	10.8751	10.7254	10.6756	10.6316
ENSG00000065615	CYB5R4	10.6574	10.7131	10.7417	10.7837	10.7829	10.868	10.9232	10.8528	10.7177	10.8168	10.8456	10.8513
ENSG00000065618	COL17A1	9.08208	9.08208	9.08208	9.08208	9.12493	9.08208	9.17019	9.08208	9.08208	9.08208	9.14148	9.17324
ENSG00000065621	GSTO2	9.40614	9.31499	9.23727	9.47322	9.41656	9.19423	9.3658	9.34354	9.38985	9.36392	9.37162	9.38773
ENSG00000065665	SEC61A2	9.3496	9.3423	9.29454	9.40558	9.35787	9.42988	9.3693	9.34892	9.41662	9.47562	9.43388	9.48436
ENSG00000065675	PRKCQ	10.609	10.5707	10.5077	10.5812	10.6321	10.5675	10.6281	10.6008	10.6396	10.6876	10.6545	10.7041
ENSG00000065717	TLE2	9.13513	9.31659	9.16386	9.1427	9.22046	9.2262	9.13615	9.22848	9.25482	9.22588	9.22468	9.1186
ENSG00000065802	ASB1	10.7557	10.7777	10.6934	10.6588	10.6261	10.5656	10.6429	10.686	10.7175	10.3549	10.4043	10.5206
ENSG00000065809	FAM107B	10.7431	10.7904	11.0165	10.892	10.9139	10.8529	10.8446	10.8837	10.8506	10.9038	10.8874	10.7288
ENSG00000065833	ME1	11.2406	11.3107	11.3362	11.3058	11.3626	11.3362	11.1042	10.9905	11.0327	11.6579	11.6556	11.6936
ENSG00000065882	TBC1D1	10.6795	10.8763	10.7249	10.6619	10.8883	10.6523	10.7461	10.7654	10.8419	10.7027	10.8285	10.8166
ENSG00000065883	CDK13	11.0412	10.9778	10.8963	10.9242	10.7828	10.9831	10.7608	10.9218	11.0258	10.6959	10.6959	10.8927
ENSG00000065911	MTHFD2	13.1935	13.1834	13.2779	13.2448	13.2138	13.2764	13.0368	13.0292	13.0041	13.2115	13.2735	13.2771
ENSG00000065923	SLC9A7	9.45964	9.30205	9.40568	9.62688	9.46442	9.37161	9.47265	9.31349	9.34148	9.52058	9.35793	9.68362
ENSG00000065970	FOXJ2	10.2862	10.3538	10.2853	10.3154	10.418	10.3153	10.351	10.3503	10.3039	10.2616	10.2645	10.2789
ENSG00000065978	YBX1	17.0919	17.1884	17.1471	17.2343	17.2054	17.0982	17.1665	17.0797	17.1612	17.1665	17.1802	17.1961
ENSG00000065989	PDE4A	11.4912	11.4914	11.4598	11.488	11.4113	11.5566	11.5712	11.5095	11.5711	11.3774	11.33	11.343
ENSG00000066027	PPP2R5A	10.9172	10.9235	10.9529	10.932	10.8992	10.9225	10.8923	10.896	10.9278	11.055	10.944	10.9694
ENSG00000066032	CTNNA2	9.08208	9.11815	9.08208	9.1794	9.08208	9.08208	9.08208	9.08208	9.08208	9.08208	9.08208	9.08208
ENSG00000066044	ELAVL1	12.1902	12.2361	12.2365	12.2247	12.2594	12.302	12.2046	12.1888	12.1935	12.2396	12.2066	12.2095
ENSG00000066056	TIE1	12.4501	12.784	12.5133	12.5293	12.3813	12.465	12.4437	12.2869	12.2908	12.6893	12.7349	12.6329
ENSG00000066084	DIP2B	11.0167	11.0779	11.0272	11.0782	11.1256	10.9439	10.9659	10.9882	10.9096	11.1624	11.0567	11.1655
ENSG00000066117	SMARCD1	11.4138	11.3678	11.4162	11.4587	11.542	11.4596	11.2786	11.1919	11.2998	11.5719	11.5007	11.5558
ENSG00000066135	KDM4A	11.7728	11.6728	11.75	11.6873	11.7177	11.6727	11.7218	11.6893	11.6696	11.9424	11.8086	12.0391
ENSG00000066136	NFYC	11.3052	11.3682	11.4163	11.3594	11.44	11.3973	11.3192	11.2746	11.34	11.5793	11.6653	11.6445
ENSG00000066185	ZMYND12	9.16065	9.23833	9.28983	9.2603	9.20527	9.20692	9.16193	9.37293	9.20199	9.2074	9.17535	9.2283
ENSG00000066230	SLC9A3	9.5914	9.53506	9.57871	9.66708	9.66413	9.62934	9.52286	9.51845	9.47405	9.5399	9.57372	9.64946
ENSG00000066248	NGEF	9.31189	9.33583	9.50658	9.39213	9.50237	9.36861	9.39625	9.46676	9.2789	9.50721	9.42652	9.39813
ENSG00000066279	ASPM	10.6648	10.6049	10.4438	10.5979	10.7174	10.6375	10.507	10.6597	10.556	10.6741	10.5685	10.7008
ENSG00000066294	CD84	11.2352	10.9991	11.1024	11.1977	11.3958	11.336	11.3051	11.3423	11.4485	11.7215	11.4243	11.613
ENSG00000066322	ELOVL1	12.1016	11.9223	12.1068	12.1207	12.1608	11.9752	12.0867	12.0341	12.0843	12.0873	12.0938	12.0574
ENSG00000066336	SPI1	11.6193	11.822	11.594	11.6094	11.6335	11.6961	11.8396	11.8981	11.8472	11.6099	11.6444	11.6899
ENSG00000066379	ZNRD1	10.4439	10.3863	10.5526	10.4008	10.397	10.3949	10.4666	10.3714	10.4984	10.5407	10.5583	10.4615
ENSG00000066382	MPPED2	9.08208	9.08208	9.08208	9.08208	9.08208	9.08208	9.08208	9.08208	9.08208	9.08208	9.08208	9.08208
ENSG00000066405	CLDN18	9.08208	9.08208	9.08208	9.08208	9.08208	9.08208	9.08208	9.08208	9.08208	9.08208	9.08208	9.08208
ENSG00000066422	ZBTB11	11.0368	10.9351	11.0692	11.0785	11.1092	11.1593	11.099	11.117	11.0729	11.0178	11.0487	11.0392
ENSG00000066427	ATXN3	10.0677	10.0583	10.1961	10.1392	10.1291	10.167	10.2279	10.1757	10.097	10.2223	10.2573	10.1603
ENSG00000066455	GOLGA5	10.1576	10.0349	10.1211	10.104	10.0728	10.0341	10.1872	10.094	10.1248	10.0915	10.104	10.124
ENSG00000066468	FGFR2	9.08208	9.08208	9.08208	9.08208	9.13395	9.08208	9.08208	9.15819	9.08208	9.08208	9.08208	9.08208
ENSG00000066557	LRRC40	11.0599	10.944	11.0758	11.1302	11.1327	11.176	11.02	10.9365	10.9665	11.0764	11.0809	11.1213
ENSG00000066583	ISOC1	10.6354	10.5405	10.5854	10.7066	10.697	10.6544	10.7294	10.6966	10.7774	10.5706	10.4906	10.4619
ENSG00000066629	EML1	9.08208	9.08208	9.08208	9.08208	9.08208	9.08208	9.08208	9.08208	9.08208	9.14385	9.14195	9.08208
ENSG00000066651	TRMT11	10.4398	10.3917	10.4254	10.2198	10.1975	10.3358	10.2457	10.3592	10.191	10.2849	10.3391	10.3425
ENSG00000066654	THUMPD1	11.4945	11.2819	11.4427	11.4781	11.5871	11.3275	11.4354	11.3333	11.4207	11.0457	11.1331	11.1494
ENSG00000066697	MSANTD3	9.78325	9.77234	9.75681	9.78025	9.78914	9.86807	9.74841	9.72003	9.78732	9.75824	9.73731	9.71408
ENSG00000066735	KIF26A	9.85654	9.98596	9.813	9.63885	9.61187	9.70489	9.53365	9.45904	9.50664	9.37139	9.45142	9.42488
ENSG00000066739	ATG2B	10.3774	10.2087	10.2697	10.1934	10.2954	10.3368	10.2644	10.2968	10.5066	10.0412	10.195	10.2508
ENSG00000066777	ARFGEF1	11.1142	11.1696	11.223	11.2201	11.2943	11.07	11.1294	11.3027	11.2733	10.9134	10.8832	11.0015
ENSG00000066813	ACSM2B	9.1346	9.08208	9.14909	9.13198	9.08208	9.08208	9.15015	9.08208	9.08208	9.08208	9.14727	9.17643
ENSG00000066827	ZFAT	10.5309	10.5763	10.5465	10.5141	10.5462	10.4895	10.635	10.4381	10.5714	10.3711	10.5159	10.5807
ENSG00000066855	MTFR1	10.4409	10.51	10.5058	10.5385	10.546	10.4574	10.3892	10.4467	10.5489	10.4918	10.4061	10.4994
ENSG00000066923	STAG3	9.40015	9.38956	9.39431	9.43065	9.35721	9.36508	9.36286	9.4111	9.42259	9.52796	9.44699	9.35811
ENSG00000066926	FECH	11.6115	11.526	11.4092	11.6031	11.6338	11.4526	11.3834	11.3572	11.2647	10.9675	10.9031	10.8623
ENSG00000066933	MYO9A	10.5728	10.6812	10.4913	10.462	10.7022	10.6666	10.324	10.3258	10.5827	10.3192	10.3845	10.3105
ENSG00000067048	DDX3Y	12.1417	11.8614	12.0345	11.916	11.9037	11.8662	11.9884	12.1182	12.1836	12.139	11.9474	11.8509
ENSG00000067057	PFKP	13.0366	13.2852	12.9874	13.0285	13.023	12.9519	12.8201	12.9183	12.9476	13.1779	13.3005	13.3428
ENSG00000067064	IDI1	10.9776	10.7974	10.9807	10.9862	10.9649	10.9035	10.9639	10.9747	10.9514	10.7208	10.5917	10.718
ENSG00000067066	SP100	10.7794	10.7381	10.8191	10.64	10.7579	10.6789	10.9167	10.825	10.8539	10.9039	10.8816	10.9286
ENSG00000067082	KLF6	11.1443	11.2762	11.3165	11.147	11.2195	11.1161	11.2144	11.1383	11.2979	11.1358	11.2022	11.1441
ENSG00000067113	PLPP1	9.47227	9.41845	9.53036	9.41997	9.49683	9.47775	9.50959	9.54438	9.47481	9.43504	9.49489	9.43775
ENSG00000067141	NEO1	10.4519	10.7189	10.737	10.4899	10.261	10.3018	11.0267	11.1483	10.9079	10.7998	10.7096	10.2767
ENSG00000067167	TRAM1	12.0003	11.9124	12.0037	12.0483	12.0494	12.0121	11.9845	11.9038	11.9824	12.0183	12.063	12.0069
ENSG00000067177	PHKA1	10.4541	10.4261	10.401	10.4692	10.5264	10.4971	10.477	10.4554	10.3669	10.4315	10.4634	10.4434
ENSG00000067182	TNFRSF1A	11.1259	11.2216	11.2361	11.19	11.2626	11.2481	11.3588	11.2514	11.2526	11.3778	11.3885	11.3385
ENSG00000067191	CACNB1	9.63579	9.59162	9.63305	9.40701	9.6686	9.59028	9.52072	9.7366	9.65344	9.49307	9.4104	9.67163
ENSG00000067208	EVI5	9.87194	9.75255	9.95652	9.69767	9.89256	9.73573	9.86813	9.94238	9.94837	9.69252	9.982	9.86245
ENSG00000067221	STOML1	9.86997	9.93446	9.9698	9.83251	9.92644	9.85831	9.92767	10.0116	10.0644	9.909	9.98801	9.89462
ENSG00000067225	PKM	14.7895	14.7172	14.5912	14.7637	14.7766	14.6915	14.7617	14.8045	14.7575	15.026	14.8902	15.1184
ENSG00000067248	DHX29	10.4555	10.3685	10.405	10.4368	10.3997	10.4136	10.5333	10.4568	10.4652	10.4074	10.4728	10.4564
ENSG00000067334	DNTTIP2	10.7438	10.7245	10.7003	10.8035	10.6182	10.69	10.6096	10.7918	10.802	10.7778	10.6669	10.6396
ENSG00000067365	METTL22	10.2737	10.4306	10.3549	10.2338	10.325	10.4199	10.296	10.2182	10.4181	10.3851	10.5495	10.3475
ENSG00000067369	TP53BP1	10.6655	10.4849	10.6644	10.4738	10.5024	10.5204	10.5789	10.539	10.4971	10.7033	10.6112	10.6829
ENSG00000067445	TRO	9.16876	9.08208	9.08208	9.08208	9.08208	9.08208	9.08208	9.08208	9.08208	9.08208	9.08208	9.08208
ENSG00000067533	RRP15	10.3448	10.49	10.3765	10.2989	10.2298	10.2272	10.2822	10.2772	10.5382	10.2435	10.3776	10.2919
ENSG00000067560	RHOA	13.3319	13.2863	13.3819	13.4307	13.4426	13.3772	13.3176	13.329	13.3824	13.4031	13.3969	13.3841
ENSG00000067596	DHX8	11.4643	11.3243	11.5312	11.4546	11.508	11.3519	11.4215	11.3707	11.3439	11.3668	11.3793	11.4423
ENSG00000067601	PMS2P4	9.40271	9.36037	9.41153	9.39094	9.35064	9.41105	9.43439	9.37998	9.41569	9.38203	9.41958	9.38598
ENSG00000067606	PRKCZ	9.66989	9.78425	9.68466	9.80255	9.77241	9.86569	9.7049	9.74183	9.61502	9.62765	9.66133	9.519
ENSG00000067646	ZFY	11.1656	11.0574	11.1371	11.2104	11.0763	11.1574	11.3641	11.0786	11.2566	10.9422	10.9617	10.9915
ENSG00000067704	IARS2	11.6366	11.5763	11.6472	11.6343	11.6802	11.6777	11.6001	11.6104	11.5887	11.4912	11.5413	11.5728
ENSG00000067715	SYT1	9.08208	9.23295	9.08208	9.08208	9.12	9.08208	9.25743	9.08208	9.08208	9.08208	9.08208	9.08208
ENSG00000067798	NAV3	9.17033	9.20937	9.2079	9.1654	9.08208	9.11043	9.17455	9.1796	9.10541	9.20735	9.20353	9.17764
ENSG00000067829	IDH3G	11.282	11.5279	11.3181	11.3158	11.3096	11.3418	11.2687	11.3001	11.3433	11.314	11.369	11.3676
ENSG00000067836	ROGDI	9.51365	9.60559	9.5378	9.58453	9.55269	9.52948	9.61979	9.55697	9.61994	9.55638	9.60727	9.58315
ENSG00000067840	PDZD4	9.35626	9.2799	9.34882	9.40172	9.26666	9.29564	9.19779	9.23781	9.2236	9.23046	9.26109	9.32246
ENSG00000067842	ATP2B3	11.2868	11.3543	11.3553	11.4435	11.4186	11.4461	11.3481	11.2891	11.4352	11.2397	11.3227	11.2977
ENSG00000067900	ROCK1	11.2017	11.0843	11.081	11.1578	11.0932	11.1499	11.124	11.126	11.0485	11.1479	11.1923	11.1948
ENSG00000067955	CBFB	11.4251	11.4054	11.3759	11.7457	11.5869	11.5854	11.6388	11.5389	11.4684	11.3952	11.4541	11.3964
ENSG00000067992	PDK3	10.0252	10.1453	10.1523	10.128	10.1666	10.1533	10.2266	10.1975	10.2275	10.1368	10.0168	10.1358
ENSG00000068001	HYAL2	9.90753	9.99575	9.99049	10.041	9.97786	9.99565	9.95572	9.84313	9.93558	9.92531	9.86857	9.89294
ENSG00000068024	HDAC4	10.6732	10.5671	10.6713	10.4435	10.3902	10.3808	10.5578	10.328	10.3931	10.5996	10.2455	10.4102
ENSG00000068028	RASSF1	10.4962	10.3024	10.3373	10.3534	10.3659	10.3932	10.4868	10.522	10.4712	10.3006	10.2854	10.4204
ENSG00000068078	FGFR3	9.67381	9.64427	9.45147	9.70384	9.46181	9.51016	9.64667	9.53409	9.67466	9.29043	9.2905	9.33807
ENSG00000068079	IFI35	9.77769	9.82168	9.79583	9.73874	9.73391	9.79922	9.71682	9.80213	9.74964	9.83064	9.89777	9.82966
ENSG00000068097	HEATR6	10.4131	10.2869	10.2399	10.3069	10.3471	10.3514	10.3897	10.3253	10.3274	10.1886	10.3578	10.1966
ENSG00000068120	COASY	12.0952	12.3186	12.1237	12.0386	11.9578	12.0203	12.1248	12.1078	12.0984	11.9771	12.0589	11.9782
ENSG00000068137	PLEKHH3	10.7914	11.1028	10.7908	10.7928	10.6716	10.7165	10.441	10.4804	10.4601	10.4136	10.5198	10.51
ENSG00000068305	MEF2A	10.774	10.8051	10.9008	10.7358	10.8238	10.6305	10.5957	10.4461	10.6142	10.7418	10.755	10.7402
ENSG00000068308	OTUD5	11.5342	11.7203	11.5831	11.5483	11.5021	11.485	11.5316	11.5688	11.5168	11.4881	11.5405	11.4607
ENSG00000068323	TFE3	10.9052	11.2396	11.0112	10.9358	10.8946	10.949	11.083	11.1311	10.9109	11.032	10.9767	10.9434
ENSG00000068354	TBC1D25	10.4402	10.4326	10.3893	10.5181	10.396	10.4172	10.246	10.3007	10.2754	10.5028	10.4379	10.4124
ENSG00000068366	ACSL4	11.2391	11.2247	11.3827	11.1568	11.1499	11.2853	11.2784	11.4645	11.4349	11.4108	11.3844	11.3794
ENSG00000068383	INPP5A	9.87161	9.73886	9.75331	9.83224	9.85085	9.81345	9.76791	9.74577	9.86309	9.72464	9.72019	9.74483
ENSG00000068394	GPKOW	10.2035	10.2768	10.2819	10.1889	10.1355	10.1889	10.2653	10.2988	10.3178	10.3991	10.2615	10.3242
ENSG00000068400	GRIPAP1	10.3814	10.1126	10.3258	10.2262	10.2197	10.328	10.2785	10.2234	10.2292	10.1652	10.4088	10.2728
ENSG00000068438	FTSJ1	10.8448	10.8587	10.862	10.8374	10.8983	10.7864	10.8648	10.8125	10.7558	10.8948	10.8557	10.8951
ENSG00000068489	PRR11	11.157	10.9967	10.9754	11.1495	11.0927	11.0743	10.9459	10.8627	10.7707	11.0388	11.0178	11.1244
ENSG00000068615	REEP1	9.16492	9.14358	9.16076	9.08208	9.14	9.08208	9.13649	9.08208	9.08208	9.08208	9.08208	9.08208
ENSG00000068650	ATP11A	10.9806	11.1185	10.9432	10.9708	11.0528	11.1355	11.0074	11.189	11.019	11.0224	11.0386	11.105
ENSG00000068654	POLR1A	12.0682	12.2001	11.901	11.9522	11.9825	11.889	11.8673	11.8276	11.8306	12.2388	12.024	12.0427
ENSG00000068697	LAPTM4A	11.1237	11.0435	11.1932	11.0958	11.0515	11.0125	11.1109	11.1954	11.1965	11.2665	11.2423	11.2488
ENSG00000068724	TTC7A	9.71827	9.63431	9.69364	9.71802	9.84693	9.59364	9.67111	9.71532	9.73157	9.67079	9.64405	9.52827
ENSG00000068745	IP6K2	10.6139	10.532	10.5661	10.5193	10.5483	10.5541	10.5681	10.5663	10.5618	10.6258	10.6386	10.5857
ENSG00000068781	STON1-GTF2A1L	9.16948	9.08208	9.08208	9.08208	9.20363	9.08208	9.08208	9.08208	9.08208	9.08208	9.18577	9.08208
ENSG00000068784	SRBD1	10.215	10.1958	10.1498	10.285	10.0933	10.1331	10.1702	10.1246	10.1601	10.3194	10.1248	10.2885
ENSG00000068796	KIF2A	11.1018	10.9863	11.0631	11.1856	11.139	11.1315	11.1203	11.018	10.9439	11.3655	11.313	11.321
ENSG00000068831	RASGRP2	12.0246	12.1346	11.8038	11.9294	12.0339	12.1781	12.0192	12.0224	12.0001	11.6619	11.7107	11.697
ENSG00000068878	PSME4	11.6583	11.5915	11.5533	11.5684	11.5453	11.6428	11.6681	11.6778	11.7117	11.5657	11.4851	11.5559
ENSG00000068885	IFT80	9.69752	9.80983	9.7417	9.72049	9.62511	9.86709	9.72921	9.6823	9.72737	9.80868	9.73831	9.82065
ENSG00000068903	SIRT2	11.136	11.2366	11.2731	11.1453	11.1135	11.1031	11.1586	11.2768	11.312	11.1078	11.1992	11.1031
ENSG00000068912	ERLEC1	10.3384	10.3871	10.449	10.2999	10.4112	10.4114	10.434	10.4448	10.547	10.4455	10.5134	10.3893
ENSG00000068971	PPP2R5B	9.98191	10.0244	10.096	9.87799	9.96037	9.95653	9.99004	9.78938	9.86386	9.9039	9.94464	9.88495
ENSG00000068976	PYGM	9.19795	9.2292	9.2185	9.20611	9.19435	9.21522	9.19766	9.23563	9.25929	9.18122	9.27971	9.25822
ENSG00000068985	PAGE1	9.08208	9.08208	9.08208	9.08208	9.08208	9.08208	9.08208	9.08208	9.08208	9.08208	9.08208	9.08208
ENSG00000069011	PITX1	12.9631	13.0921	12.9134	13.1222	13.0994	12.9981	12.7501	12.7742	12.776	12.7357	12.6501	12.7264
ENSG00000069018	TRPC7	9.08208	9.08208	9.08208	9.08208	9.08208	9.08208	9.08208	9.08208	9.08208	9.08208	9.08208	9.08208
ENSG00000069020	MAST4	11.8857	12.0621	11.8509	11.9655	11.7992	11.9831	11.8302	11.7984	11.7842	11.8826	11.8881	11.9254
ENSG00000069122	ADGRF5	9.08208	9.08208	9.08208	9.08208	9.08208	9.08208	9.08208	9.08208	9.149	9.08208	9.08208	9.08208
ENSG00000069188	SDK2	9.12999	9.08208	9.1373	9.17581	9.08208	9.25513	9.13962	9.16382	9.08208	9.17775	9.08208	9.21702
ENSG00000069206	ADAM7	9.08208	9.08208	9.08208	9.08208	9.08208	9.08208	9.08208	9.08208	9.08208	9.08208	9.08208	9.08208
ENSG00000069248	NUP133	10.7469	10.6943	10.7386	10.994	11.0573	10.8368	10.8031	10.8518	10.6474	10.8559	10.7432	10.74
ENSG00000069275	NUCKS1	12.0726	11.9398	12.0248	12.1912	12.1674	12.1122	11.9338	11.8722	11.8474	11.9526	11.9633	12.0164
ENSG00000069329	VPS35	11.3896	11.5509	11.4477	11.2505	11.4432	11.4347	11.1261	11.5523	11.2935	11.3209	11.0891	11.2866
ENSG00000069345	DNAJA2	10.9566	10.999	10.9792	11.0089	10.9457	11.0468	10.9418	10.937	11.0084	10.9214	10.9104	10.9802
ENSG00000069399	BCL3	10.2966	10.491	10.2753	10.34	10.3713	10.5505	10.2647	10.3507	10.2232	10.4322	10.3354	10.5208
ENSG00000069424	KCNAB2	9.81774	9.91365	9.68706	9.87869	9.81273	9.83767	9.92778	10.0277	9.93281	9.9248	9.8783	9.89952
ENSG00000069431	ABCC9	9.33875	9.33342	9.34572	9.2831	9.29468	9.31685	9.34187	9.34736	9.35772	9.40032	9.29185	9.42674
ENSG00000069482	GAL	11.9732	12.0078	11.971	12.0726	12.0802	12.0164	12.1842	12.1251	12.1521	11.57	11.5571	11.4471
ENSG00000069493	CLEC2D	9.53209	9.39043	9.44637	9.45529	9.41887	9.44759	9.38526	9.55871	9.3831	9.59324	9.58028	9.67305
ENSG00000069509	FUNDC1	9.92912	9.90255	9.90776	9.86133	9.87258	9.85247	9.83021	9.81831	9.85671	9.83195	9.88508	9.98409
ENSG00000069535	MAOB	9.59685	9.44302	9.48128	9.49017	9.44314	9.53803	9.38646	9.4165	9.43453	9.52732	9.49996	9.62593
ENSG00000069667	RORA	9.62656	9.56428	9.89257	9.53855	9.67853	9.76706	9.42648	9.55068	9.73576	9.67682	9.71098	9.84458
ENSG00000069696	DRD4	9.08208	9.25016	9.08208	9.22744	9.20375	9.08208	9.08208	9.19492	9.29155	9.08208	9.08208	9.08208
ENSG00000069702	TGFBR3	9.3236	9.2664	9.39695	9.34185	9.27746	9.33964	9.2708	9.30125	9.47519	9.16108	9.34194	9.17803
ENSG00000069812	HES2	9.28446	9.15055	9.08208	9.08208	9.08208	9.08208	9.08208	9.13411	9.13583	9.08208	9.08208	9.08208
ENSG00000069849	ATP1B3	11.2991	11.2044	11.3494	11.286	11.3243	11.3158	11.444	11.4402	11.3275	11.3918	11.3296	11.3428
ENSG00000069869	NEDD4	10.7066	10.6314	10.51	10.5785	10.6626	10.7147	10.6788	10.6803	10.6421	10.6855	10.6361	10.6746
ENSG00000069943	PIGB	9.84492	9.80063	9.81456	9.79689	9.74852	9.80291	9.85639	9.80727	9.77176	9.76418	9.75033	9.80281
ENSG00000069956	MAPK6	10.5787	10.5973	10.721	10.5207	10.5611	10.6736	10.2462	10.2537	10.2968	10.6758	10.6456	10.7114
ENSG00000069966	GNB5	9.4097	9.38283	9.43595	9.41859	9.47801	9.47863	9.4884	9.50104	9.497	9.50849	9.4242	9.6158
ENSG00000069974	RAB27A	10.0226	10.1925	10.3688	10.1231	10.2076	10.2789	9.91777	9.85883	9.76922	9.99173	10.0216	9.87363
ENSG00000069998	HDHD5	10.942	10.938	10.9768	10.9854	10.9852	10.998	10.841	10.8195	10.8168	10.936	10.9101	10.909
ENSG00000070010	UFD1	10.6629	10.71	10.7645	10.75	10.8227	10.7752	10.7805	10.7876	10.9415	10.9582	10.7829	10.767
ENSG00000070018	LRP6	10.6252	10.644	10.39	10.5411	10.5331	10.5902	10.5404	10.3951	10.6454	10.6041	10.6731	10.4674
ENSG00000070019	GUCY2C	9.08208	9.08208	9.08208	9.08208	9.08208	9.08208	9.08208	9.08208	9.08208	9.08208	9.08208	9.08208
ENSG00000070031	SCT	9.08208	9.08208	9.08208	9.08208	9.08208	9.08208	9.14631	9.08208	9.08208	9.08208	9.08208	9.08208
ENSG00000070047	PHRF1	9.72475	9.73222	9.59295	9.62497	9.58474	9.42404	9.44007	9.32062	9.6727	9.35908	9.35558	9.22893
ENSG00000070061	ELP1	10.666	10.3277	10.6572	10.6435	10.8393	10.7484	10.4006	10.3406	10.5936	10.537	10.6085	10.7698
ENSG00000070081	NUCB2	10.3439	10.2667	10.2357	10.2556	10.1899	10.248	10.4557	10.437	10.2858	10.3407	10.4089	10.3286
ENSG00000070087	PFN2	10.2636	10.31	10.2036	10.066	10.0524	10.1721	10.2001	9.96568	10.0221	10.1754	10.2149	10.2385
ENSG00000070159	PTPN3	9.14354	9.08208	9.08208	9.08208	9.08208	9.08208	9.08208	9.08208	9.08208	9.08208	9.08208	9.1686
ENSG00000070182	SPTB	10.5721	10.5794	10.3997	10.2744	10.116	10.1121	10.1854	10.086	10.2301	9.97772	9.87337	9.8122
ENSG00000070190	DAPP1	9.22084	9.23829	9.16992	9.18237	9.16875	9.20753	9.25959	9.08208	9.25833	9.22198	9.21731	9.16976
ENSG00000070193	FGF10	9.08208	9.08208	9.08208	9.08208	9.08208	9.08208	9.08208	9.08208	9.08208	9.08208	9.08208	9.08208
ENSG00000070214	SLC44A1	11.1297	11.0449	11.0592	11.0843	11.1193	11.1701	11.1205	11.0611	11.1549	11.3521	11.2396	11.3175
ENSG00000070269	TMEM260	9.83761	9.81717	9.86271	9.77019	9.73998	9.75491	9.78791	9.88318	9.73548	9.83805	9.82269	9.80153
ENSG00000070366	SMG6	10.4592	10.5764	10.378	10.5501	10.3749	10.565	10.3207	10.3012	10.3343	10.4582	10.4877	10.4633
ENSG00000070367	EXOC5	11.1508	11.159	11.1624	11.2238	11.2478	11.2031	11.1209	11.0973	10.9842	11.1771	11.1909	11.1354
ENSG00000070371	CLTCL1	9.37415	9.38089	9.36706	9.40831	9.41255	9.39687	9.34733	9.30773	9.38883	9.32541	9.46955	9.31392
ENSG00000070388	FGF22	9.16518	9.08208	9.16598	9.19096	9.08208	9.08208	9.08208	9.08208	9.08208	9.14176	9.16318	9.14885
ENSG00000070404	FSTL3	9.47589	9.5343	9.48127	9.47451	9.53441	9.56383	9.5704	9.60525	9.56338	9.46602	9.46668	9.47346
ENSG00000070413	DGCR2	10.9807	11.2277	10.9561	10.9555	10.9597	10.8666	10.8827	11.0717	10.8588	10.9469	10.9922	10.9356
ENSG00000070423	AC004156.1	11.863	11.9916	11.8161	11.8908	11.9136	11.8393	11.7716	11.8512	11.8328	11.8224	11.8835	11.8727
ENSG00000070444	MNT	10.7617	11.0784	10.7529	10.6909	10.6591	10.6058	10.814	10.9128	10.6852	10.6941	10.8387	10.6228
ENSG00000070476	ZXDC	10.2654	10.2512	10.2307	10.1826	10.2057	10.1964	10.2155	10.175	10.1851	10.1648	10.2525	10.1036
ENSG00000070495	JMJD6	10.3381	10.2835	10.278	10.2713	10.2063	10.2305	10.2792	10.3252	10.2722	10.2335	10.2425	10.1925
ENSG00000070501	POLB	9.81794	9.91439	9.89502	9.8719	9.88405	9.97359	9.84774	9.89424	9.97324	9.84599	9.94269	9.92421
ENSG00000070526	ST6GALNAC1	10.1317	10.318	10.279	10.2093	10.0079	10.0832	10.072	10.1438	10.2708	9.65133	9.76458	9.56196
ENSG00000070540	WIPI1	9.77594	9.788	9.76689	9.71855	9.72075	9.75232	9.82952	9.78628	9.93379	9.8146	9.78423	9.70175
ENSG00000070601	FRMPD1	9.18731	9.21025	9.20276	9.18253	9.25339	9.19355	9.08208	9.23399	9.21981	9.22031	9.18436	9.18832
ENSG00000070610	GBA2	10.1211	10.1845	10.2197	10.2248	10.1723	10.2328	10.1007	10.1792	10.1368	10.1528	10.1206	10.3327
ENSG00000070614	NDST1	11.5467	11.7179	11.4944	11.5963	11.6371	11.5275	11.5151	11.5094	11.5537	11.6365	11.6239	11.5659
ENSG00000070669	ASNS	12.1639	12.187	12.5033	12.0917	12.2095	12.2518	11.9557	12.0202	12.0092	12.0719	12.265	12.1947
ENSG00000070718	AP3M2	9.91691	9.95673	9.92983	9.97838	10.0534	10.0128	10.0194	10.1197	9.88674	9.85025	9.84057	9.78481
ENSG00000070729	CNGB1	9.08208	9.08208	9.08208	9.08208	9.08208	9.11556	9.08208	9.08208	9.08208	9.08208	9.44613	9.11472
ENSG00000070731	ST6GALNAC2	9.20099	9.11878	9.13602	9.16246	9.08208	9.08208	9.08208	9.18976	9.17279	9.08208	9.08208	9.11992
ENSG00000070748	CHAT	9.08208	9.08208	9.08208	9.08208	9.08208	9.08208	9.08208	9.08208	9.08208	9.08208	9.08208	9.08208
ENSG00000070756	PABPC1	16.3061	16.7328	16.265	16.4256	16.3971	16.4142	16.5002	16.6014	16.4943	16.3386	16.3632	16.3588
ENSG00000070759	TESK2	10.055	10.0246	10.1567	10.0615	10.0746	9.98174	10.0757	10.1601	10.1199	9.99484	10.0418	10.0289
ENSG00000070761	CFAP20	10.815	10.7736	10.801	10.9409	10.8136	10.7984	10.7294	10.8132	10.9091	10.6832	10.7348	10.7534
ENSG00000070770	CSNK2A2	11.1444	11.1012	11.1722	11.07	11.1885	11.2318	11.0866	11.1398	11.1436	11.2046	11.2179	11.0704
ENSG00000070778	AL162171.1	9.1718	9.31466	9.16254	9.19307	9.14529	9.08208	9.08208	9.08208	9.08208	9.18055	9.14989	9.20782
ENSG00000070785	EIF2B3	10.8461	10.8944	10.9904	10.9461	10.8789	10.7868	10.8724	11.0152	11.0875	10.9048	11.0401	10.9565
ENSG00000070808	CAMK2A	9.08208	9.16695	9.08208	9.08208	9.08208	9.08208	9.08208	9.08208	9.08208	9.08208	9.08208	9.08208
ENSG00000070814	TCOF1	11.449	11.2735	11.1591	11.1474	11.2146	11.3182	11.3621	11.2154	11.1023	11.1866	11.1666	11.4507
ENSG00000070831	CDC42	13.4387	13.3677	13.4852	13.3991	13.3967	13.3538	13.3377	13.3857	13.4376	13.3471	13.3518	13.3374
ENSG00000070882	OSBPL3	10.6732	10.7486	10.8214	10.7042	10.9376	10.6622	10.8074	10.8211	10.8397	10.9509	11.0109	10.9709
ENSG00000070886	EPHA8	9.33406	9.37557	9.37235	9.29776	9.3196	9.33168	9.2519	9.21135	9.29928	9.1973	9.2646	9.18078
ENSG00000070915	SLC12A3	9.08208	9.08208	9.08208	9.08208	9.08208	9.08208	9.08208	9.08208	9.08208	9.08208	9.08208	9.08208
ENSG00000070950	RAD18	10.4491	10.3688	10.4288	10.4471	10.3389	10.3091	10.4214	10.4265	10.339	10.5117	10.5258	10.4628
ENSG00000070961	ATP2B1	10.0438	10.0195	9.94669	9.9589	10.1144	10.1561	10.0909	10.1194	9.96772	10.0449	10.1402	10.0187
ENSG00000070985	TRPM5	9.08208	9.08208	9.14358	9.08208	9.08208	9.08208	9.08208	9.08208	9.08208	9.08208	9.14192	9.08208
ENSG00000071051	NCK2	10.8657	11.1169	10.9679	10.8812	10.863	10.9881	10.8951	10.8718	11.0134	10.1811	10.2851	10.0998
ENSG00000071054	MAP4K4	13.0735	12.9787	12.8819	12.8975	12.7888	12.876	12.8755	12.8472	12.8669	12.7562	12.8181	12.8862
ENSG00000071073	MGAT4A	9.62152	9.62159	9.4608	9.47195	9.50372	9.53637	9.57762	9.60424	9.39347	9.48004	9.46435	9.53658
ENSG00000071082	RPL31	14.9149	14.7012	14.9512	14.8944	14.8378	14.7095	14.8591	14.7902	15.085	14.9017	14.9414	14.8633
ENSG00000071127	WDR1	13.2966	13.3891	13.3322	13.2141	13.1754	13.1887	13.1043	13.1268	13.0749	13.2971	13.2711	13.2534
ENSG00000071189	SNX13	10.1995	10.2226	10.1946	10.2628	10.1824	10.0922	10.129	10.192	10.0952	10.1979	10.1566	10.1632
ENSG00000071203	MS4A12	9.08208	9.08208	9.08208	9.08208	9.08208	9.08208	9.08208	9.08208	9.08208	9.08208	9.08208	9.08208
ENSG00000071205	ARHGAP10	9.76815	9.7753	9.76901	9.80386	9.70166	9.69066	9.77772	9.7145	9.72649	9.79345	9.84283	9.84716
ENSG00000071242	RPS6KA2	11.2535	11.4223	11.431	11.277	11.3052	11.2247	11.1541	10.8396	11.0141	11.2971	11.6214	11.4057
ENSG00000071243	ING3	10.2588	10.2224	10.1833	10.2595	10.2951	10.2246	10.2512	10.1906	10.2989	10.3301	10.2873	10.3422
ENSG00000071246	VASH1	9.80852	9.97874	9.80468	9.74007	9.74458	9.77011	10.0582	9.99483	9.90879	9.99589	9.94457	9.96699
ENSG00000071282	LMCD1	9.44788	9.44069	9.44539	9.47567	9.53367	9.42808	9.3778	9.44398	9.43494	9.46324	9.48352	9.50927
ENSG00000071462	BUD23	11.5427	11.493	11.5284	11.5204	11.5569	11.5106	11.495	11.5319	11.5406	11.5418	11.5844	11.5247
ENSG00000071537	SEL1L	11.1091	11.3972	11.2768	11.3027	11.3335	11.2154	11.0991	11.5067	11.226	11.3833	11.4278	11.1629
ENSG00000071539	TRIP13	11.001	10.9578	11.0196	10.9022	10.9345	11.0031	10.9788	11.0329	10.9345	10.9787	10.9753	11.0013
ENSG00000071553	ATP6AP1	12.2066	12.2573	12.2932	12.1641	12.1895	12.1085	12.092	12.2045	12.2746	12.2475	12.3583	12.227
ENSG00000071564	TCF3	12.4289	12.5905	12.3257	12.456	12.29	12.246	12.2321	12.2272	12.1265	12.222	12.19	12.2085
ENSG00000071575	TRIB2	10.1522	10.0834	9.96853	10.2121	10.102	10.1969	9.89571	9.79584	9.90238	9.96362	9.85547	9.8964
ENSG00000071626	DAZAP1	12.9365	13.1653	12.9918	12.9225	12.9226	12.925	12.7706	12.6917	12.7874	12.892	12.989	12.9271
ENSG00000071655	MBD3	11.8088	12.0375	11.8159	11.8135	11.7448	12.0227	11.7713	11.783	11.7038	11.6702	11.7528	11.7103
ENSG00000071677	PRLH	9.08208	9.08208	9.08208	9.08208	9.08208	9.08208	9.08208	9.08208	9.08208	9.08208	9.08208	9.08208
ENSG00000071794	HLTF	11.2312	10.9966	11.2359	11.1891	11.2511	11.2564	11.152	11.1187	11.1405	11.029	11.1226	11.1369
ENSG00000071859	FAM50A	10.6594	10.6739	10.6971	10.6457	10.6818	10.6714	10.6361	10.6642	10.6657	10.6137	10.6599	10.6584
ENSG00000071889	FAM3A	10.2676	10.342	10.2916	10.37	10.3614	10.2753	10.3445	10.3024	10.447	10.2537	10.3363	10.2624
ENSG00000071894	CPSF1	12.8353	12.8985	12.7371	12.656	12.5921	12.5568	12.5512	12.7339	12.5904	12.7542	12.7429	12.8545
ENSG00000071909	MYO3B	9.45375	9.36949	9.36086	9.51055	9.42475	9.44998	9.37281	9.41175	9.43478	9.42123	9.39349	9.35065
ENSG00000071967	CYBRD1	10.247	10.2531	10.2836	10.3768	10.3988	10.2799	10.2253	10.1835	10.263	10.1947	10.2561	10.1467
ENSG00000071991	CDH19	9.18386	9.17853	9.1329	9.14889	9.21108	9.21346	9.20721	9.21557	9.1366	9.1711	9.18129	9.23688
ENSG00000071994	PDCD2	12.0719	12.1646	12.2002	12.0944	12.1135	12.1209	12.1702	12.0798	12.135	12.1225	12.0405	12.0747
ENSG00000072041	SLC6A15	9.08208	9.08208	9.08208	9.08208	9.08208	9.08208	9.08208	9.08208	9.08208	9.08208	9.08208	9.08208
ENSG00000072042	RDH11	11.059	10.9679	11.1496	11.0373	11.0403	10.9756	11.0777	11.1016	10.9933	11.188	11.088	11.1354
ENSG00000072062	PRKACA	11.2623	11.2274	11.2555	11.2842	11.2485	11.3259	11.3292	11.313	11.4627	11.3805	11.2968	11.3125
ENSG00000072071	ADGRL1	9.68834	9.62273	9.59302	9.4826	9.46714	9.78531	9.48037	9.62789	9.55719	9.4097	9.50099	9.59607
ENSG00000072080	SPP2	9.08208	9.08208	9.08208	9.08208	9.08208	9.08208	9.08208	9.08208	9.08208	9.08208	9.08208	9.08208
ENSG00000072110	ACTN1	12.5086	12.7239	12.5061	12.323	12.4407	12.4268	12.392	12.5701	12.4802	12.6815	12.6691	12.7311
ENSG00000072121	ZFYVE26	10.3433	10.3063	10.4482	10.3417	10.2855	10.3442	10.1375	10.19	10.2954	10.4444	10.3075	10.4594
ENSG00000072133	RPS6KA6	9.30399	9.27566	9.2739	9.28594	9.29637	9.24752	9.26635	9.28539	9.25772	9.28389	9.21937	9.50978
ENSG00000072134	EPN2	10.2387	10.173	10.0407	10.2245	9.91278	9.97714	10.1408	10.0879	10.049	10.1406	10.058	10.0755
ENSG00000072135	PTPN18	10.9832	10.9954	10.9653	10.9307	10.9842	11.0278	11.0437	11.0707	11.0238	11.1202	11.0189	11.0502
ENSG00000072163	LIMS2	9.15139	9.08208	9.08208	9.11783	9.15598	9.08208	9.1628	9.08208	9.08208	9.16577	9.08208	9.08208
ENSG00000072182	ASIC4	10.0052	10.0573	9.90271	9.99098	9.93283	9.96704	10.0328	10.0393	9.94356	9.92438	9.86513	9.89624
ENSG00000072195	SPEG	9.2272	9.24451	9.24373	9.15934	9.26583	9.37753	9.21343	9.21889	9.26865	9.24834	9.26096	9.23994
ENSG00000072201	LNX1	9.20537	9.25907	9.16922	9.23478	9.23104	9.23469	9.23593	9.28924	9.2577	9.27821	9.25558	9.20492
ENSG00000072210	ALDH3A2	9.85495	9.76952	9.81728	9.85994	9.82199	9.93063	9.88387	9.70901	9.8829	9.75014	9.86251	9.91895
ENSG00000072274	TFRC	13.0864	12.8999	12.9481	13.1181	13.0751	13.0168	13.0753	13.0683	13.1545	13.0643	12.9682	12.9952
ENSG00000072310	SREBF1	12.91	13.1259	12.7762	12.7019	12.7536	12.8913	12.7142	12.7566	12.6236	12.6203	12.7051	12.7814
ENSG00000072315	TRPC5	9.08208	9.08208	9.08208	9.08208	9.08208	9.08208	9.08208	9.08208	9.08208	9.14395	9.08208	9.08208
ENSG00000072364	AFF4	10.9559	10.9851	11.1155	11.2913	11.1159	11.046	11.0214	11.1544	11.2227	11.0211	11.1043	10.9842
ENSG00000072401	UBE2D1	9.8746	9.87231	10.0055	9.98991	9.94333	9.93702	9.86694	9.94356	9.93931	10.0436	9.95456	9.99138
ENSG00000072415	MPP5	10.1808	9.90888	10.1593	10.0407	10.2534	10.093	10.1246	9.92351	10.1741	10.0909	10.1619	10.0073
ENSG00000072422	RHOBTB1	9.67417	9.63415	9.64386	9.67077	9.6033	9.98149	9.6985	9.78867	9.79354	9.67775	9.58668	9.66651
ENSG00000072501	SMC1A	11.7722	11.5297	11.8041	11.6813	11.662	11.6632	11.7315	11.5917	11.4137	11.5933	11.5242	11.7282
ENSG00000072506	HSD17B10	11.7137	11.6931	11.7428	11.7899	11.7629	11.712	11.6053	11.537	11.6214	11.7023	11.7317	11.7275
ENSG00000072518	MARK2	11.5287	11.5095	11.402	11.5028	11.4507	11.3965	11.4119	11.5031	11.4469	11.4437	11.4588	11.4833
ENSG00000072571	HMMR	11.2327	11.0403	10.9708	11.1433	11.1357	11.0242	11.2549	10.9674	11.121	11.0714	11.0757	11.1275
ENSG00000072609	CHFR	10.8745	10.8676	10.7854	10.8785	10.6959	10.8149	10.8712	10.8802	10.8634	10.7681	10.8613	10.8247
ENSG00000072657	TRHDE	9.52829	9.71822	9.76346	9.45015	9.50838	9.67299	9.40815	9.76642	9.43924	9.63728	9.46174	9.4932
ENSG00000072682	P4HA2	9.40951	9.47785	9.46319	9.39475	9.3632	9.29914	9.49345	9.45436	9.5293	9.36116	9.3814	9.32949
ENSG00000072694	FCGR2B	10.9479	10.8875	11.0169	10.8009	10.7152	10.8492	10.5595	10.5848	10.602	10.9646	10.9823	10.9487
ENSG00000072736	NFATC3	11.0655	11.0403	11.0186	11.2335	11.2299	11.1385	10.8476	10.9538	11.0685	10.9191	10.8948	10.7823
ENSG00000072756	TRNT1	10.4435	10.3325	10.3907	10.3738	10.4215	10.4185	10.4567	10.3411	10.4212	10.3515	10.2472	10.328
ENSG00000072778	ACADVL	11.8172	11.9776	11.9409	11.9207	11.963	11.9489	12.0687	12.1449	12.0993	12.1058	12.0673	12.0626
ENSG00000072786	STK10	11.2108	11.148	10.9426	10.9058	10.8587	11.0537	11.2377	11.1157	11.2028	11.006	11.0889	11.0431
ENSG00000072803	FBXW11	10.8174	10.7787	10.8946	10.9524	10.9817	10.9332	10.9457	10.9975	10.896	10.8793	10.9137	10.8749
ENSG00000072818	ACAP1	9.89164	9.94823	9.87446	9.99367	10.047	9.99229	10.0314	9.98722	10.1017	9.93222	9.92725	9.9763
ENSG00000072832	CRMP1	9.17941	9.08208	9.08208	9.08208	9.08208	9.18106	9.08208	9.08208	9.16462	9.08208	9.14913	9.08208
ENSG00000072840	EVC	9.22933	9.27361	9.24819	9.22338	9.38501	9.27963	9.19255	9.16038	9.25361	9.21091	9.47798	9.23009
ENSG00000072849	DERL2	10.0757	10.1741	10.2115	10.2339	10.171	10.2095	10.1607	10.2545	10.1266	10.163	10.2441	10.1432
ENSG00000072858	SIDT1	9.08208	9.08208	9.08208	9.08208	9.23638	9.08208	9.08208	9.20413	9.08208	9.24265	9.13665	9.08208
ENSG00000072864	NDE1	10.2246	10.2071	10.153	10.1141	10.1779	10.0606	10.1969	10.1588	10.0891	10.1361	10.1467	10.2554
ENSG00000072952	MRVI1	9.41416	9.4509	9.53273	9.56659	9.52573	9.53246	9.56177	9.67549	9.51364	9.5629	9.61231	9.50096
ENSG00000072954	TMEM38A	9.1689	9.14204	9.08208	9.08208	9.08208	9.14503	9.08208	9.08208	9.1766	9.14383	9.18556	9.16885
ENSG00000072958	AP1M1	12.1429	12.6178	12.14	12.1934	12.1648	12.1504	12.1465	12.2656	12.1826	12.1681	12.245	12.1861
ENSG00000073008	PVR	11.3529	11.3977	11.5197	11.4428	11.4372	11.4746	11.3075	11.2881	11.2498	11.3497	11.5497	11.4882
ENSG00000073050	XRCC1	10.9792	10.965	10.9214	10.8611	10.8422	10.8684	10.8684	11.0049	10.9277	11.0121	11.0808	11.0302
ENSG00000073060	SCARB1	11.484	11.5263	11.3066	11.4357	11.494	11.4034	11.3818	11.4114	11.0698	11.3788	11.1882	11.3586
ENSG00000073067	CYP2W1	9.08208	9.08208	9.08208	9.08208	9.08208	9.08208	9.08208	9.08208	9.08208	9.08208	9.08208	9.14343
ENSG00000073111	MCM2	12.7761	12.8052	12.5967	12.6755	12.8047	12.5495	12.5916	12.5689	12.6058	12.6459	12.6007	12.6448
ENSG00000073146	MOV10L1	9.24053	9.23144	9.18677	9.14236	9.16808	9.22733	9.25739	9.21925	9.22361	9.14654	9.26568	9.23469
ENSG00000073150	PANX2	9.47958	9.6069	9.48275	9.47588	9.50095	9.55524	9.48688	9.55778	9.46651	9.48264	9.44327	9.46837
ENSG00000073169	SELENOO	10.362	10.2919	10.385	10.3053	10.254	10.3287	10.3872	10.3308	10.3986	10.2121	10.2541	10.29
ENSG00000073282	TP63	9.26852	9.2508	9.22089	9.29139	9.31114	9.30878	9.33175	9.2608	9.33276	9.30715	9.28241	9.25736
ENSG00000073331	ALPK1	9.61485	9.67724	9.73255	9.63474	9.61091	9.62745	9.61726	9.65005	9.4953	9.66985	9.81713	9.68742
ENSG00000073350	LLGL2	10.131	10.0508	10.2146	10.0532	10.0221	10.1156	10.0384	9.9754	9.96802	9.98329	10.0871	10.0286
ENSG00000073417	PDE8A	10.2095	10.3774	10.3958	10.3007	10.3805	10.7535	10.3327	10.3365	10.328	10.2501	10.3619	10.4071
ENSG00000073464	CLCN4	9.37505	9.48517	9.27768	9.5058	9.65278	9.372	9.29408	9.35561	9.28519	9.24555	9.25068	9.25516
ENSG00000073536	NLE1	10.8621	10.9278	10.9302	10.9085	11.0095	10.9255	10.8522	10.8298	10.85	10.8489	10.8905	10.882
ENSG00000073578	SDHA	11.8222	11.724	11.7681	11.8545	11.8334	11.8367	11.7606	11.7056	11.7209	11.6878	11.6219	11.7115
ENSG00000073584	SMARCE1	11.8287	11.9393	11.6925	11.8654	11.8721	11.7417	11.703	11.7593	11.6926	11.7609	11.848	11.7977
ENSG00000073598	FNDC8	9.14446	9.16501	9.17002	9.18318	9.08208	9.08208	9.17185	9.08208	9.24625	9.08208	9.08208	9.1695
ENSG00000073605	GSDMB	9.32716	9.23212	9.21432	9.26159	9.26474	9.38606	9.2521	9.49604	9.28641	9.2312	9.34277	9.256
ENSG00000073614	KDM5A	10.7619	10.8876	10.6409	10.9308	10.7971	11.0158	10.7102	11.2024	11.0771	10.8885	11.0238	10.9411
ENSG00000073670	ADAM11	9.33187	9.34677	9.34082	9.28222	9.29131	9.35219	9.37169	9.31974	9.37349	9.3131	9.26175	9.30191
ENSG00000073711	PPP2R3A	9.4534	9.47712	9.52076	9.62073	9.46027	9.48793	9.4271	9.45891	9.44752	9.34216	9.34	9.38328
ENSG00000073712	FERMT2	9.53073	9.72461	9.61495	9.52731	9.60299	9.46499	9.65894	9.71712	9.51685	9.78961	9.74348	9.74916
ENSG00000073734	ABCB11	9.25106	9.22172	9.20131	9.20664	9.16536	9.1868	9.2221	9.23037	9.23957	9.21579	9.24597	9.20084
ENSG00000073737	DHRS9	9.23806	9.16586	9.1371	9.14138	9.08208	9.08208	9.17325	9.24806	9.26961	9.08208	9.08208	9.13658
ENSG00000073754	CD5L	9.08208	9.08208	9.08208	9.08208	9.14348	9.08208	9.08208	9.08208	9.08208	9.08208	9.08208	9.08208
ENSG00000073756	PTGS2	9.35211	9.32589	9.29783	9.27759	9.31297	9.26483	9.36819	9.37729	9.26991	9.33365	9.35201	9.38641
ENSG00000073792	IGF2BP2	9.70869	9.49818	9.53987	9.5019	9.43904	9.52199	9.54692	9.47864	9.53707	9.52333	9.5603	9.4806
ENSG00000073803	MAP3K13	10.4646	10.4242	10.4989	10.4704	10.4004	10.4357	10.4637	10.4373	10.4386	10.4874	10.4587	10.4774
ENSG00000073849	ST6GAL1	11.0143	11.0344	11.2193	11.0832	11.0712	10.9754	11.0675	11.1953	11.0246	11.4085	11.2968	11.2319
ENSG00000073861	TBX21	9.1688	9.08208	9.08208	9.08208	9.15775	9.17515	9.08208	9.13892	9.08208	9.17064	9.13367	9.15736
ENSG00000073905	VDAC1P1	9.08208	9.08208	9.08208	9.08208	9.08208	9.08208	9.08208	9.08208	9.08208	9.08208	9.08208	9.08208
ENSG00000073910	FRY	10.3054	9.89351	10.2218	10.1589	10.1476	10.1982	10.2175	10.4132	10.2681	10.451	10.3993	10.451
ENSG00000073921	PICALM	13.4069	13.4844	13.4483	13.6119	13.5412	13.5166	13.538	13.7181	13.6337	13.4276	13.3814	13.3794
ENSG00000074047	GLI2	9.4536	9.65186	9.34132	9.68716	9.69813	9.93574	9.38438	9.42244	9.87	9.98468	9.5948	9.7858
ENSG00000074054	CLASP1	11.1704	11.2004	11.1053	11.0424	11.1458	11.0469	11.0519	11.1961	11.1554	11.1168	11.2551	11.1459
ENSG00000074071	MRPS34	11.7078	11.712	11.6767	11.7299	11.7095	11.6922	11.7327	11.7632	11.7019	11.6252	11.6054	11.6672
ENSG00000074181	NOTCH3	9.54282	9.89549	9.67988	9.62678	9.61486	9.81695	9.56977	10.0553	9.65599	9.57453	9.59712	9.55361
ENSG00000074201	CLNS1A	12.8158	12.7161	12.9178	12.8501	12.9133	12.8535	12.8294	12.785	12.9086	12.7059	12.7425	12.6284
ENSG00000074211	PPP2R2C	9.08208	9.21918	9.14564	9.08208	9.08208	9.08208	9.14759	9.08208	9.15063	9.08208	9.08208	9.16832
ENSG00000074219	TEAD2	9.27087	9.31105	9.1615	9.23381	9.19405	9.3804	9.2142	9.22669	9.26674	9.2319	9.23647	9.18027
ENSG00000074266	EED	10.6176	10.4299	10.4261	10.4645	10.4821	10.5355	10.5504	10.5234	10.4846	10.5884	10.5569	10.542
ENSG00000074276	CDHR2	9.15874	9.13484	9.08208	9.17111	9.13596	9.30025	9.16153	9.08208	9.08208	9.1365	9.08208	9.13616
ENSG00000074317	SNCB	9.08208	9.1421	9.08208	9.08208	9.08208	9.08208	9.08208	9.08208	9.08208	9.08208	9.08208	9.08208
ENSG00000074319	TSG101	10.7641	10.7859	10.7713	10.8319	10.8381	10.742	10.8193	10.7906	10.8594	10.5791	10.5556	10.4723
ENSG00000074356	NCBP3	10.7216	10.6182	10.6087	11.0083	10.7603	10.7194	10.9112	10.845	10.8542	10.8041	10.9353	10.691
ENSG00000074370	ATP2A3	13.181	13.4204	13.241	13.2861	13.2253	13.3414	13.2093	13.2094	13.1087	13.2678	13.3699	13.3197
ENSG00000074410	CA12	9.08208	9.08208	9.08208	9.08208	9.08208	9.08208	9.13411	9.08208	9.08208	9.15846	9.08208	9.08208
ENSG00000074416	MGLL	9.36437	9.22941	9.30775	9.38695	9.27013	9.41501	9.42833	9.29998	9.27615	9.63977	9.58484	9.59495
ENSG00000074527	NTN4	9.23851	9.22743	9.26846	9.18033	9.16143	9.1619	9.2613	9.22721	9.18814	9.17952	9.17624	9.18683
ENSG00000074582	BCS1L	11.0657	11.1849	11.0017	11.0996	11.0982	11.0431	11.1338	11.2312	11.0373	11.1503	11.1523	11.1393
ENSG00000074590	NUAK1	9.14253	9.14234	9.08208	9.16559	9.16873	9.08208	9.08208	9.1953	9.14921	9.23254	9.14122	9.08208
ENSG00000074603	DPP8	10.5381	10.5461	10.5472	10.5819	10.6888	10.5178	10.4249	10.3912	10.5918	10.4084	10.4266	10.4139
ENSG00000074621	SLC24A1	9.74011	9.63178	9.88356	9.72639	9.83953	9.78329	9.73808	9.85299	9.68121	9.69151	9.88449	9.83803
ENSG00000074657	ZNF532	9.24577	9.18599	9.18093	9.23516	9.29859	9.3683	9.31734	9.40943	9.21456	9.21598	9.14622	9.18968
ENSG00000074660	SCARF1	9.08208	9.08208	9.41619	9.69553	9.08208	9.08208	9.08208	9.08208	9.08208	9.08208	9.08208	9.08208
ENSG00000074695	LMAN1	13.0689	12.9083	13.1847	13.162	13.0899	12.9972	12.8728	12.7566	12.9788	13.1291	13.1957	13.0918
ENSG00000074696	HACD3	11.0577	10.9693	11.0569	11.0011	10.9896	11.0078	11.0802	11.1394	11.0448	11.0028	10.8902	10.9571
ENSG00000074706	IPCEF1	9.30868	9.13926	9.16334	9.31706	9.37782	9.12945	9.20981	9.13992	9.08208	9.16617	9.16109	9.27968
ENSG00000074755	ZZEF1	10.8032	10.8662	10.5953	10.8827	10.8587	10.7632	10.6281	10.6682	10.8294	10.7771	10.9142	10.8051
ENSG00000074771	NOX3	9.08208	9.08208	9.08208	9.08208	9.08208	9.08208	9.08208	9.08208	9.08208	9.08208	9.08208	9.08208
ENSG00000074800	ENO1	16.1146	16.1568	16.1487	16.0898	16.1277	16.1313	16.0762	16.0513	16.0644	16.1324	16.1083	16.156
ENSG00000074803	SLC12A1	9.08208	9.08208	9.08208	9.08208	9.08208	9.08208	9.08208	9.08208	9.08208	9.08208	9.08208	9.08208
ENSG00000074842	MYDGF	11.4103	11.2515	11.4766	11.4111	11.4464	11.3614	11.3992	11.3286	11.388	11.3668	11.4606	11.4187
ENSG00000074855	ANO8	9.97275	10.0568	10.0187	10.0519	10.0424	10.1088	10.039	10.0428	10.0908	9.95	9.96587	9.99645
ENSG00000074935	TUBE1	10.4563	10.5047	10.4725	10.3457	10.3862	10.3447	10.2801	10.3932	10.3685	10.5489	10.5066	10.5876
ENSG00000074964	ARHGEF10L	9.15143	9.14262	9.18285	9.08208	9.15132	9.08208	9.08208	9.08208	9.08208	9.08208	9.13122	9.08208
ENSG00000074966	TXK	9.34439	9.32079	9.42944	9.41291	9.37943	9.3399	9.35247	9.36875	9.42266	9.37292	9.43479	9.35057
ENSG00000075035	WSCD2	9.08208	9.08208	9.17402	9.14993	9.08208	9.08208	9.08208	9.08208	9.08208	9.08208	9.08208	9.08208
ENSG00000075043	KCNQ2	9.12097	9.13744	9.21115	9.16877	9.08208	9.17255	9.31237	9.21645	9.17982	9.14579	9.18783	9.23618
ENSG00000075073	TACR2	9.28843	9.24776	9.24638	9.21318	9.21952	9.26944	9.20919	9.27244	9.24642	9.23435	9.14235	9.22015
ENSG00000075089	ACTR6	10.2124	10.2145	10.2443	10.2763	10.3042	10.2055	10.2021	10.1478	10.2724	10.1982	10.1748	10.3567
ENSG00000075131	TIPIN	10.0162	9.96248	10.0345	10.0494	10.0011	9.97922	9.99095	10.0229	9.95909	10.1981	10.0837	10.0533
ENSG00000075142	SRI	11.3074	11.4752	11.3796	11.391	11.4304	11.4437	11.4316	11.4539	11.5419	11.4216	11.4287	11.3418
ENSG00000075151	EIF4G3	10.7644	10.7612	10.5844	10.689	10.4522	10.6492	10.5791	10.6053	10.4272	10.786	10.6354	10.8329
ENSG00000075188	NUP37	10.3168	10.2659	10.261	10.2477	10.2512	10.3053	10.3237	10.2535	10.3217	10.3824	10.1976	10.2842
ENSG00000075213	SEMA3A	9.36413	9.23657	9.24393	9.30821	9.37054	9.235	9.27391	9.25378	9.34258	9.34813	9.33146	9.36477
ENSG00000075218	GTSE1	10.933	10.9529	10.9133	10.9779	11.0222	11.0255	10.8372	10.7967	10.8629	10.8308	10.8274	10.8131
ENSG00000075223	SEMA3C	9.34237	9.32755	9.31616	9.35479	9.35623	9.33765	9.35546	9.38457	9.47384	9.31487	9.26751	9.36858
ENSG00000075234	TTC38	10.6573	10.4304	10.3801	10.3601	10.4093	10.3372	10.4155	10.4114	10.8553	10.3981	10.3427	10.3222
ENSG00000075239	ACAT1	12.0145	11.8703	11.9688	12.0701	12.0368	12.0589	12.1321	12.0121	12.099	11.9461	11.8557	11.9603
ENSG00000075240	GRAMD4	10.4181	10.6323	10.3731	10.4797	10.1806	10.7739	10.5361	10.6171	10.552	10.335	10.339	10.4418
ENSG00000075275	CELSR1	9.08208	9.16835	9.18234	9.08208	9.2726	9.08208	9.08208	9.13617	9.08208	9.1522	9.08208	9.08208
ENSG00000075290	WNT8B	9.08208	9.08208	9.08208	9.14069	9.08208	9.08208	9.08208	9.08208	9.14887	9.08208	9.08208	9.08208
ENSG00000075292	ZNF638	10.6898	10.7883	10.6844	10.6152	10.5355	10.5548	10.5755	10.6028	10.674	10.5538	10.6016	10.7913
ENSG00000075303	SLC25A40	10.1153	9.93035	10.0691	10.1454	10.0882	10.126	10.008	10.1167	10.1304	10.0429	9.98146	10.0423
ENSG00000075336	TIMM21	11.253	11.0205	11.1385	11.2025	11.2595	11.0485	11.1372	11.0817	11.1784	11.1272	11.1598	11.2429
ENSG00000075340	ADD2	10.9127	10.9426	10.8133	10.8768	10.7527	10.7364	10.8753	10.8194	10.7959	10.8258	10.7927	10.7943
ENSG00000075388	FGF4	9.08208	9.08208	9.08208	9.08208	9.08208	9.08208	9.08208	9.08208	9.08208	9.08208	9.08208	9.08208
ENSG00000075391	RASAL2	9.45591	9.31707	9.24598	9.31589	9.29645	9.24675	9.28655	9.30545	9.2739	9.24715	9.26765	9.25208
ENSG00000075399	VPS9D1	9.41702	9.59253	9.92817	9.54247	9.44834	9.52703	9.6036	9.48914	9.50487	9.63824	9.66299	9.51796
ENSG00000075407	ZNF37A	10.0753	9.91013	9.9513	10.163	9.96729	10.0373	10.1825	10.0653	10.1045	10.0902	9.93607	10.145
ENSG00000075413	MARK3	11.1016	11.1096	11.2783	11.1198	10.9481	11.0043	11.1526	11.1315	11.0866	11.0996	11.1809	11.1947
ENSG00000075415	SLC25A3	13.0873	13.1764	13.2368	13.2098	13.2189	13.1977	13.1857	13.1545	13.2439	13.2197	13.1783	13.1624
ENSG00000075420	FNDC3B	10.0817	10.007	10.0933	10.097	10.1882	9.96214	10.1197	10.0611	10.1439	10.2174	10.1526	10.1547
ENSG00000075426	FOSL2	11.4023	11.442	11.3342	11.2484	11.285	11.3165	11.1711	10.9846	11.2268	11.2961	11.3631	11.4037
ENSG00000075429	CACNG5	9.08208	9.1421	9.08208	9.08208	9.08208	9.08208	9.08208	9.08208	9.08208	9.08208	9.08208	9.08208
ENSG00000075461	CACNG4	9.08208	9.08208	9.16859	9.14069	9.08208	9.08208	9.08208	9.14684	9.14884	9.08208	9.08208	9.08208
ENSG00000075539	FRYL	10.838	10.9144	10.9173	10.9621	10.9223	10.8101	10.7703	10.9439	11.0615	11.0776	11.0535	11.0591
ENSG00000075568	TMEM131	11.0857	10.9841	10.9548	10.9749	10.9271	11.0756	10.9929	11.0676	10.9841	10.9803	11.091	11.0761
ENSG00000075618	FSCN1	12.9066	12.8705	12.7507	12.9222	12.9112	13.0417	12.6664	12.4662	12.6626	12.7492	12.7776	12.9916
ENSG00000075624	ACTB	16.4228	16.5015	16.3881	16.3184	16.37	16.4197	16.1534	16.0683	16.0475	16.377	16.3459	16.4529
ENSG00000075643	MOCOS	10.286	10.3567	10.492	10.3836	10.321	10.3406	10.3435	10.2794	10.3376	10.371	10.4182	10.2603
ENSG00000075651	PLD1	9.35859	9.56303	9.41075	9.46042	9.44974	9.33516	9.4076	9.44475	9.53975	9.50973	9.25523	9.3904
ENSG00000075673	ATP12A	9.08208	9.08208	9.08208	9.08208	9.08208	9.08208	9.14611	9.08208	9.08208	9.14414	9.08208	9.08208
ENSG00000075702	WDR62	10.6024	10.7371	10.6329	10.5165	10.52	10.5793	10.6038	10.6159	10.5116	10.6383	10.6915	10.6224
ENSG00000075711	DLG1	10.7708	10.7337	10.9026	10.8941	10.817	10.7508	10.7684	10.8479	10.7154	10.8092	10.8595	10.8536
ENSG00000075785	RAB7A	12.3862	12.287	12.3116	12.3538	12.2588	12.2687	12.2434	12.2671	12.2856	12.3587	12.3053	12.2568
ENSG00000075790	BCAP29	10.3467	10.2346	10.3007	10.5061	10.4402	10.361	10.4064	10.2589	10.468	10.6382	10.348	10.3345
ENSG00000075826	SEC31B	9.4446	9.41609	9.46137	9.33815	9.35975	9.40389	9.36879	9.52431	9.40517	9.39011	9.41786	9.50288
ENSG00000075856	SART3	11.4174	11.6544	11.4061	11.3757	11.4285	11.6066	11.5985	11.6347	11.2383	11.6093	11.4763	11.5075
ENSG00000075884	ARHGAP15	11.1825	11.0574	11.1917	11.1097	11.1494	11.1604	11.1117	11.1483	11.1522	11.2665	11.2471	11.2026
ENSG00000075886	TUBA3D	9.13772	9.17428	9.08208	9.08208	9.15977	9.16157	9.21945	9.08208	9.14195	9.13782	9.08208	9.1601
ENSG00000075891	PAX2	9.08208	9.08208	9.08208	9.08208	9.08208	9.08208	9.08208	9.14639	9.08208	9.08208	9.08208	9.08208
ENSG00000075914	EXOSC7	10.7235	10.6998	10.708	10.7215	10.7994	10.7413	10.7462	10.783	10.7481	10.7565	10.7669	10.7779
ENSG00000075945	KIFAP3	10.525	10.4132	10.4849	10.4566	10.5393	10.4405	10.5747	10.5863	10.4906	10.5188	10.5123	10.5832
ENSG00000075975	MKRN2	11.0178	10.9286	11.0332	11.0103	10.9869	10.9801	11.0155	10.9143	10.9752	11.0433	11.1155	11.1538
ENSG00000076003	MCM6	11.9849	11.8865	11.9967	11.9594	11.9889	11.9362	11.9059	11.8694	11.8755	12.0032	11.9162	11.9655
ENSG00000076043	REXO2	11.4202	11.3942	11.4387	11.3684	11.3881	11.3024	11.4451	11.5	11.4565	11.3947	11.4258	11.4003
ENSG00000076053	RBM7	10.485	10.4798	10.5798	10.5675	10.5721	10.6405	10.5543	10.4639	10.5589	10.5524	10.5621	10.5765
ENSG00000076067	RBMS2	9.39727	9.33127	9.33242	9.34673	9.37083	9.52892	9.39064	9.41271	9.51655	9.45402	9.47301	9.67917
ENSG00000076108	BAZ2A	11.4177	11.5329	11.3633	11.2646	11.2573	11.0814	11.3758	11.4544	11.4105	11.6955	11.5424	11.6307
ENSG00000076201	PTPN23	11.2201	11.4813	11.2474	11.21	11.2448	11.2995	11.1985	11.2947	11.1967	11.2484	11.3291	11.296
ENSG00000076242	MLH1	10.664	10.3689	10.4043	10.4965	10.3324	10.4719	10.4286	10.4954	10.4178	10.3802	10.5586	10.5562
ENSG00000076248	UNG	11.145	11.0855	11.0854	11.2012	11.196	11.1859	11.2792	11.2207	11.2129	11.0849	11.0666	11.0864
ENSG00000076258	FMO4	9.32079	9.34967	9.33579	9.25367	9.29702	9.36184	9.25831	9.26667	9.37524	9.25703	9.30658	9.32027
ENSG00000076321	KLHL20	9.85886	9.93888	10.0076	9.98505	9.9883	9.9172	9.94783	9.87699	9.97168	9.9489	9.89607	10.0681
ENSG00000076344	RGS11	9.18809	9.1819	9.15568	9.08208	9.08208	9.08208	9.08208	9.08208	9.16236	9.15556	9.08208	9.08208
ENSG00000076351	SLC46A1	9.08208	9.08208	9.08208	9.14037	9.08208	9.08208	9.08208	9.08208	9.08208	9.08208	9.08208	9.16913
ENSG00000076356	PLXNA2	9.13421	9.17251	9.13435	9.08208	9.13432	9.08208	9.13775	9.16151	9.22243	9.1347	9.35252	9.20362
ENSG00000076382	SPAG5	10.7378	10.6028	10.5292	10.6941	10.6802	10.6893	10.6796	10.5795	10.6436	10.652	10.5168	10.5932
ENSG00000076513	ANKRD13A	11.027	10.9225	10.935	10.7902	11.1659	10.9228	10.8509	11.0606	11.0525	10.9011	10.895	10.6788
ENSG00000076554	TPD52	11.4998	11.3686	11.4681	11.7134	11.6444	11.5731	11.3816	11.4363	11.4862	11.6429	11.6296	11.608
ENSG00000076555	ACACB	9.72905	9.68814	9.64412	9.60296	9.66705	9.66862	9.70616	9.90353	9.91334	9.77374	9.5987	9.70889
ENSG00000076604	TRAF4	10.8731	11.067	10.8745	10.9525	10.9949	10.8911	10.9168	10.9507	10.8036	10.6871	10.964	10.7889
ENSG00000076641	PAG1	9.72094	9.6336	10.3664	9.81568	9.68795	9.69399	9.74683	9.65797	9.65022	9.79467	9.80886	9.82922
ENSG00000076650	GPATCH1	10.1727	10.2405	10.1249	10.1787	10.1366	10.167	10.1667	10.1683	10.2133	10.1455	10.1395	10.1508
ENSG00000076662	ICAM3	10.028	10.1159	10.0992	10.2996	10.3245	10.3354	10.1632	10.11	10.15	9.91539	10.0534	10.0451
ENSG00000076685	NT5C2	10.7955	10.7202	10.8767	10.7621	10.7077	10.8413	10.8419	10.8526	10.8998	10.871	10.8046	10.7923
ENSG00000076706	AP002956.1	9.90218	9.83582	9.84929	10.027	9.81862	9.78154	9.93731	10.1132	9.79208	9.70866	10.1057	9.55345
ENSG00000076716	GPC4	10.7705	10.7717	10.8609	10.884	10.8324	10.8681	10.8587	10.8495	10.8617	10.7658	10.7714	10.7695
ENSG00000076770	MBNL3	10.5191	10.4983	10.4859	10.5169	10.6449	10.4771	10.5186	10.5777	10.5107	10.5892	10.5961	10.4546
ENSG00000076826	CAMSAP3	9.1736	9.26504	9.24644	9.26217	9.16569	9.20215	9.23758	9.16817	9.18207	9.14605	9.14553	9.23216
ENSG00000076864	RAP1GAP	10.1503	10.3655	10.2408	10.1815	10.0752	10.0261	10.2244	10.114	10.1627	9.80257	9.77805	9.72202
ENSG00000076924	XAB2	11.8572	12.0205	11.8305	11.8896	11.7806	11.8881	11.8312	11.8208	11.8385	11.8474	11.9807	11.8644
ENSG00000076928	ARHGEF1	13.0984	13.1968	13.0056	12.8845	12.8665	12.9966	12.904	12.8608	12.9674	12.9146	13.1056	13.0648
ENSG00000076944	STXBP2	12.3441	12.5759	12.4057	12.1437	12.1892	12.2883	12.105	12.2252	12.2938	12.2495	12.3869	12.3834
ENSG00000076984	MAP2K7	12.0505	12.252	12.0136	11.9768	11.9358	12.011	11.9255	12.1466	11.934	11.9036	12.0277	11.9181
ENSG00000077009	NMRK2	9.08208	9.08208	9.08208	9.08208	9.08208	9.08208	9.08208	9.08208	9.08208	9.08208	9.08208	9.08208
ENSG00000077044	DGKD	11.1777	11.174	11.0068	11.2424	11.154	10.7882	11.0294	10.901	10.975	11.0637	10.9417	11.0859
ENSG00000077063	CTTNBP2	9.95316	9.81591	10.3504	9.98254	9.94076	9.93676	10.0766	10.1668	10.0739	10.0796	10.0543	10.2206
ENSG00000077080	ACTL6B	9.15326	9.08208	9.08208	9.08208	9.08208	9.08208	9.08208	9.08208	9.08208	9.08208	9.13355	9.08208
ENSG00000077092	RARB	9.20757	9.14271	9.31494	9.23439	9.19261	9.19558	9.20987	9.17304	9.18674	9.21095	9.13663	9.17254
ENSG00000077097	TOP2B	12.1753	11.8114	12.1359	12.0442	11.9196	12.1302	12.0819	12.0822	12.1149	12.0406	12.0159	12.2306
ENSG00000077147	TM9SF3	12.0089	12.0766	12.0599	12.1893	12.1948	12.1628	12.1838	12.0836	12.1924	12.0593	12.0206	12.0526
ENSG00000077150	NFKB2	11.0509	11.1284	11.0253	10.9677	10.8267	11.0051	10.8215	10.9182	10.7911	11.0504	11.188	11.1646
ENSG00000077152	UBE2T	10.2921	10.1688	10.3021	10.3468	10.3557	10.2723	10.2539	10.1503	10.2167	10.3142	10.2635	10.2449
ENSG00000077157	PPP1R12B	9.60228	9.67443	9.65837	9.74831	9.85563	9.53379	9.91678	9.77921	9.77488	9.81753	9.94723	9.54978
ENSG00000077232	DNAJC10	11.376	11.3083	11.4554	11.3924	11.3089	11.3676	11.336	11.2307	11.4041	11.4191	11.6074	11.4378
ENSG00000077235	GTF3C1	11.8912	11.8698	11.8023	11.7111	11.7549	11.907	11.8162	11.8979	11.6464	11.7182	11.7228	11.9207
ENSG00000077238	IL4R	11.3943	11.4132	11.372	11.4716	11.3624	11.4507	11.4858	11.3788	11.337	11.5391	11.5668	11.5455
ENSG00000077254	USP33	11.1352	10.9171	10.9445	10.9116	11.0235	10.9397	11.0102	11.076	11.046	11.1762	11.0476	11.1374
ENSG00000077264	PAK3	9.12611	9.14242	9.08208	9.1539	9.29751	9.08208	9.08208	9.18197	9.08208	9.12639	9.08208	9.08208
ENSG00000077274	CAPN6	9.08208	9.08208	9.08208	9.08208	9.08208	9.08208	9.1729	9.08208	9.08208	9.08208	9.08208	9.08208
ENSG00000077279	DCX	9.08208	9.08208	9.08208	9.08208	9.08208	9.08208	9.08208	9.08208	9.08208	9.14395	9.08208	9.08208
ENSG00000077312	SNRPA	12.3152	12.6261	12.3597	12.3254	12.4645	12.4062	12.1902	12.294	12.2636	12.3965	12.4261	12.5228
ENSG00000077327	SPAG6	9.20952	9.24343	9.23078	9.32023	9.36877	9.22821	9.20688	9.2669	9.28251	9.14096	9.24388	9.21532
ENSG00000077348	EXOSC5	11.678	11.7013	11.8154	11.6788	11.7559	11.6618	11.8857	11.8265	11.9185	11.7541	11.7919	11.7936
ENSG00000077380	DYNC1I2	11.4545	11.4367	11.4452	11.4651	11.4247	11.438	11.4148	11.4001	11.4543	11.3677	11.3698	11.2922
ENSG00000077420	APBB1IP	10.953	10.9239	10.8708	11.0878	11.0342	11.0398	11.1007	11.0336	11.0396	11.1017	11.0897	11.1245
ENSG00000077454	LRCH4	10.9188	11.1302	11.0475	10.9912	11.0326	11.0172	11.0638	11.1021	10.9824	11.1208	11.2555	11.2154
ENSG00000077458	FAM76B	10.1794	10.0834	10.1833	10.1844	10.1953	10.1214	10.1398	10.0735	10.1252	10.11	10.0646	10.0443
ENSG00000077463	AC016586.1	10.472	10.5565	10.4721	10.5388	10.468	10.5253	10.4698	10.5072	10.5366	10.4944	10.5302	10.5397
ENSG00000077498	TYR	9.08208	9.08208	9.08208	9.08208	9.08208	9.08208	9.08208	9.08208	9.08208	9.08208	9.08208	9.08208
ENSG00000077514	POLD3	10.1656	10.0166	10.1324	10.2522	10.2158	10.1556	10.153	10.1244	10.1412	10.1596	10.0554	10.2441
ENSG00000077522	ACTN2	9.47458	9.29992	9.28685	9.31459	9.30033	9.30458	9.47238	9.42894	9.26899	9.35938	9.5316	9.57735
ENSG00000077549	CAPZB	12.7532	12.6441	12.6902	12.7411	12.7701	12.6208	12.6061	12.612	12.6895	12.8031	12.7351	12.8017
ENSG00000077585	GPR137B	9.67197	9.64717	9.64695	9.70298	9.69186	9.57609	9.70436	9.65221	9.7081	9.64557	9.58063	9.71793
ENSG00000077616	NAALAD2	9.20697	9.20056	9.20696	9.1981	9.25562	9.20779	9.24833	9.20636	9.23153	9.24802	9.20355	9.27853
ENSG00000077684	JADE1	10.878	10.8214	10.771	10.9103	10.8841	10.7319	10.7474	10.6753	10.6553	10.9359	10.8133	10.7669
ENSG00000077713	SLC25A43	10.5995	10.5367	10.6188	10.5465	10.5209	10.579	10.6683	10.6274	10.6453	10.5314	10.4559	10.5347
ENSG00000077721	UBE2A	10.6223	10.6122	10.6338	10.6206	10.6752	10.68	10.5834	10.583	10.6719	10.5739	10.6112	10.5833
ENSG00000077782	FGFR1	10.4099	10.383	9.90497	10.0629	9.9843	10.1557	10.1751	10.0428	9.94141	9.94278	9.98824	9.8932
ENSG00000077800	FKBP6	9.14403	9.08208	9.08208	9.16457	9.08208	9.14455	9.08208	9.14588	9.14911	9.08208	9.08208	9.14365
ENSG00000077935	SMC1B	9.08208	9.16739	9.14505	9.08208	9.08208	9.14585	9.08208	9.1715	9.08208	9.08208	9.14349	9.1984
ENSG00000077942	FBLN1	9.28677	9.26925	9.28299	9.40817	9.27906	9.38552	9.35306	9.36305	9.3516	9.38981	9.2658	9.29849
ENSG00000077943	ITGA8	9.08208	9.08208	9.08208	9.08208	9.08208	9.08208	9.08208	9.08208	9.08208	9.08208	9.08208	9.08208
ENSG00000077984	CST7	9.48337	9.47413	9.63916	9.5927	9.61499	9.53258	9.5097	9.61586	9.51076	9.9009	9.83853	9.78366
ENSG00000078018	MAP2	9.08208	9.212	9.21418	9.20428	9.22237	9.13797	9.11461	9.23857	9.14177	9.08208	9.08208	9.13506
ENSG00000078043	PIAS2	10.6922	10.5167	10.6408	10.5233	10.4655	10.52	10.6408	10.4309	10.5148	10.5452	10.3989	10.4202
ENSG00000078053	AMPH	9.08208	9.15417	9.08208	9.15343	9.18849	9.13607	9.08208	9.08208	9.08208	9.13531	9.15586	9.20036
ENSG00000078061	ARAF	11.1323	11.2212	11.1278	11.1048	11.1598	11.2044	11.0794	11.1177	11.0807	11.138	11.2312	11.1811
ENSG00000078070	MCCC1	10.7964	10.7585	10.8509	10.8072	10.8083	10.8575	10.6981	10.7985	10.8235	10.8318	10.7501	10.7609
ENSG00000078081	LAMP3	9.38521	9.32873	9.29205	9.29883	9.32009	9.33546	9.32461	9.34793	9.26381	9.22052	9.33192	9.23182
ENSG00000078098	FAP	9.08208	9.08208	9.1903	9.08208	9.08208	9.08208	9.08208	9.08208	9.12016	9.08208	9.08208	9.08208
ENSG00000078114	NEBL	9.23756	9.18053	9.24934	9.13779	9.14039	9.12184	9.08208	9.08208	9.08208	9.14057	9.1384	9.1403
ENSG00000078124	ACER3	10.617	10.481	10.5979	10.552	10.6704	10.5543	10.6266	10.7681	10.6342	10.6876	10.7056	10.5748
ENSG00000078140	UBE2K	11.2999	11.3619	11.3418	11.3802	11.3806	11.2404	11.3834	11.3131	11.2385	11.2822	11.359	11.1869
ENSG00000078142	PIK3C3	11.2043	11.1145	11.1895	11.1325	11.2113	11.1482	11.1356	11.039	11.119	11.2183	11.1707	11.093
ENSG00000078177	N4BP2	10.2401	9.92918	10.1179	10.0382	10.1494	9.9305	9.99448	10.0359	10.0288	9.81716	9.65709	9.66755
ENSG00000078237	TIGAR	9.25332	9.32524	9.35329	9.29478	9.28399	9.30066	11.1654	9.34467	9.30066	9.29881	9.31745	9.33387
ENSG00000078246	TULP3	10.0279	10.0319	9.99167	9.54557	9.72476	9.6694	9.85795	9.84299	9.85904	9.94378	9.99345	9.94868
ENSG00000078269	SYNJ2	11.11	11.1177	11.1525	11.2481	11.1876	11.1412	11.3924	11.2735	11.2027	11.1831	11.0768	11.1019
ENSG00000078295	ADCY2	9.14866	9.15761	9.5188	9.12143	9.30079	9.15025	9.15684	9.1253	9.13349	9.12957	9.16888	9.08208
ENSG00000078304	PPP2R5C	11.2741	11.2909	11.2893	11.4109	11.2331	11.375	11.3036	11.2665	11.3097	11.4278	11.3106	11.3666
ENSG00000078319	PMS2P1	10.196	10.2629	10.2578	10.2861	10.1812	10.2647	10.2223	10.1663	10.1788	10.1573	10.2678	10.1604
ENSG00000078328	RBFOX1	9.08208	9.13238	9.08208	9.08208	9.16002	9.08208	9.19576	9.08208	9.08208	9.08208	9.11733	9.16018
ENSG00000078369	GNB1	13.5854	13.8647	13.5645	13.618	13.6452	13.7352	13.5969	13.5364	13.3887	13.6362	13.6483	13.6135
ENSG00000078399	HOXA9	10.902	10.8374	10.81	10.9356	11.0242	10.941	10.9542	10.8869	10.8849	10.7363	10.7832	10.8089
ENSG00000078401	EDN1	9.08208	9.08208	9.08208	9.08208	9.08208	9.08208	9.08208	9.08208	9.08208	9.08208	9.08208	9.08208
ENSG00000078403	MLLT10	11.3037	11.169	11.1903	11.3169	11.3949	11.2608	11.3312	11.4064	11.1379	11.0068	11.0929	11.0587
ENSG00000078487	ZCWPW1	9.33531	9.29338	9.26394	9.30294	9.26225	9.20405	9.32492	9.21789	9.27861	9.25299	9.2526	9.37442
ENSG00000078549	ADCYAP1R1	9.08208	9.1421	9.08208	9.08208	9.08208	9.08208	9.08208	9.08208	9.08208	9.08208	9.08208	9.08208
ENSG00000078579	FGF20	9.08208	9.08208	9.08208	9.08208	9.08208	9.08208	9.08208	9.08208	9.08208	9.08208	9.08208	9.08208
ENSG00000078589	P2RY10	9.08208	9.08208	9.08208	9.08208	9.08208	9.08208	9.08208	9.08208	9.149	9.08208	9.08208	9.08208
ENSG00000078596	ITM2A	10.6608	10.7092	10.7283	10.8933	10.7975	10.7781	10.85	10.7962	10.8412	10.6807	10.5635	10.7514
ENSG00000078618	NRDC	12.3623	12.3513	12.349	12.225	12.3814	12.3978	12.3016	12.3975	12.3907	12.2947	12.3173	12.1846
ENSG00000078668	VDAC3	11.6899	11.5932	11.5497	11.6286	11.6053	11.5621	11.5553	11.6137	11.5929	11.5075	11.4859	11.5234
ENSG00000078674	PCM1	11.4646	11.2827	11.3493	11.4737	11.4125	11.3645	11.5065	11.4809	11.4789	11.5475	11.5368	11.4305
ENSG00000078687	TNRC6C	9.69355	9.63511	9.65516	9.65307	9.65476	9.91027	9.63572	9.73441	9.75379	9.56894	10.058	9.82473
ENSG00000078699	CBFA2T2	10.086	10.1698	10.0186	10.008	10.0224	10.0134	10.0125	10.0077	10.1102	9.96229	9.88732	9.98344
ENSG00000078725	BRINP1	9.08208	9.1421	9.08208	9.08208	9.08208	9.08208	9.08208	9.08208	9.08208	9.08208	9.08208	9.08208
ENSG00000078747	ITCH	10.6205	10.5332	10.5916	10.577	10.6777	10.7918	10.625	10.4531	10.7743	10.5891	10.4342	10.5754
ENSG00000078795	PKD2L2	9.19223	9.22077	9.1455	9.22917	9.20262	9.21004	9.19531	9.08208	9.17789	9.26284	9.18913	9.24098
ENSG00000078804	TP53INP2	9.89669	9.96078	9.90186	9.87819	9.87726	9.86848	9.91412	9.92214	9.91688	9.95035	9.88316	9.91153
ENSG00000078808	SDF4	12.5319	12.7428	12.5522	12.5748	12.5148	12.5507	12.5877	12.6665	12.5863	12.5659	12.5536	12.4838
ENSG00000078814	MYH7B	9.22199	9.21848	9.13746	9.13496	9.27765	9.30585	9.12299	9.08208	9.27198	9.12152	9.21769	9.12118
ENSG00000078898	BPIFB2	9.08208	9.08208	9.08208	9.08208	9.08208	9.08208	9.08208	9.08208	9.08208	9.08208	9.08208	9.08208
ENSG00000078900	TP73	9.08208	9.08208	9.21371	9.08208	9.14792	9.17765	9.08208	9.08208	9.08208	9.08208	9.12752	9.17456
ENSG00000078902	TOLLIP	11.2345	11.5581	11.2187	11.328	11.3719	11.1846	11.2121	11.1426	11.0992	11.191	11.361	11.2231
ENSG00000078967	UBE2D4	9.88907	9.96798	10.0282	9.91773	9.96812	10.0241	10.0008	10.0154	9.95647	9.85431	9.93772	9.94903
ENSG00000079101	CLUL1	9.08208	9.08208	9.08208	9.08208	9.08208	9.08208	9.08208	9.08208	9.149	9.08208	9.08208	9.08208
ENSG00000079102	RUNX1T1	9.42081	9.44368	9.22565	9.43323	9.36576	9.30301	9.31869	9.22251	9.2173	9.40908	9.33136	9.36987
ENSG00000079112	CDH17	9.08208	9.08208	9.08208	9.08208	9.08208	9.14831	9.08208	9.08208	9.08208	9.14074	9.08208	9.08208
ENSG00000079134	THOC1	10.1513	10.001	10.1247	10.0926	10.0702	10.1485	9.99772	10.0559	10.1646	10.2066	10.1138	10.1468
ENSG00000079150	FKBP7	9.6923	9.60998	9.69714	9.63063	9.76413	9.7483	9.69934	9.7309	9.7246	9.68421	9.73497	9.69934
ENSG00000079156	OSBPL6	9.58246	9.52475	9.50505	9.37229	9.38599	9.31973	9.61922	9.53156	9.37873	9.55905	9.51507	9.51671
ENSG00000079215	SLC1A3	9.15642	9.1636	9.20984	9.15893	9.21257	9.15704	9.32913	9.21571	9.19226	9.12506	9.17527	9.30893
ENSG00000079246	XRCC5	13.079	13.3176	13.1474	13.0188	13.0742	13.0652	13.1971	13.2822	13.2063	13.1894	13.1575	13.1641
ENSG00000079257	LXN	10.1014	9.87945	10.0609	9.97306	10.0139	9.97695	10.0491	10.0513	10.1143	10.0463	9.9597	9.98766
ENSG00000079263	SP140	9.08208	9.08208	9.20826	9.20741	9.08208	9.08208	9.12717	9.14162	9.08208	9.17995	9.2076	9.08208
ENSG00000079277	MKNK1	10.9429	11.008	10.9734	10.9924	10.9886	10.9761	11.0301	11.0101	10.9949	11.1354	11.0929	11.0486
ENSG00000079308	TNS1	9.99095	9.86871	9.86447	9.96393	10.1394	9.83219	9.72731	9.79055	9.89941	9.78708	9.71287	9.85981
ENSG00000079313	REXO1	11.6728	11.5923	11.3247	11.5805	11.4249	11.4429	11.559	11.4877	11.4792	11.4486	11.456	11.4967
ENSG00000079332	SAR1A	10.8829	11.0065	10.9955	10.9946	10.948	11.0097	10.941	11.012	11	10.8366	10.9644	10.8175
ENSG00000079335	CDC14A	10.3666	10.2153	10.157	10.2124	10.15	10.237	10.1282	10.11	10.1499	10.2227	10.2017	10.1307
ENSG00000079337	RAPGEF3	9.44676	9.65148	9.5033	9.48349	9.37222	9.40727	9.48359	9.37633	9.49771	9.40993	9.4002	9.45055
ENSG00000079385	CEACAM1	9.08208	9.20136	9.22298	9.21792	9.15815	9.2302	9.08208	9.08208	9.13532	9.08208	9.08208	9.15124
ENSG00000079387	SENP1	10.2659	10.238	10.3328	10.3097	10.2916	10.3638	10.3693	10.2835	10.3004	10.3632	10.2648	10.3044
ENSG00000079393	DUSP13	9.1653	9.14459	9.08208	9.08208	9.08208	9.08208	9.08208	9.08208	9.08208	9.08208	9.08208	9.08208
ENSG00000079432	CIC	12.401	12.6284	12.4049	12.4455	12.3024	12.3873	12.2502	12.3243	12.236	12.2629	12.3508	12.5296
ENSG00000079435	LIPE	10.7892	10.9081	10.8142	10.8565	10.833	10.7423	10.7325	10.8124	10.9865	10.6571	10.8509	10.7707
ENSG00000079459	FDFT1	11.8317	11.6752	11.8844	11.8627	11.8337	11.8373	11.7392	11.5009	11.6595	11.7723	11.7887	11.8441
ENSG00000079462	PAFAH1B3	11.0359	11.1047	10.9857	11.0144	11.0061	11.0247	10.9695	11.0803	11.035	10.9502	10.9431	10.947
ENSG00000079482	OPHN1	9.79348	9.70249	9.92157	9.66788	9.69935	9.65019	9.79757	10.1889	9.75052	9.83056	10.0692	9.94858
ENSG00000079557	AFM	9.08208	9.08208	9.08208	9.08208	9.08208	9.08208	9.08208	9.08208	9.08208	9.08208	9.08208	9.08208
ENSG00000079616	KIF22	11.5006	11.3853	11.4111	11.3859	11.4189	11.4508	11.4206	11.4041	11.3496	11.3864	11.3109	11.4264
ENSG00000079689	SCGN	9.25655	9.26485	9.35705	9.26905	9.23513	9.221	9.23997	9.24768	9.2146	9.22407	9.2042	9.23172
ENSG00000079691	CARMIL1	9.42508	9.30114	9.37963	9.37311	9.33713	9.37783	9.30164	9.32354	9.33623	9.31821	9.27789	9.31645
ENSG00000079739	PGM1	9.87861	9.83856	9.83813	9.86815	9.87716	9.93299	9.86056	9.85699	9.87078	9.85636	9.85659	9.87568
ENSG00000079785	DDX1	11.0812	11.0128	11.001	10.9958	11.0349	11.0757	11.0447	10.9771	11.0527	11.0261	10.9952	10.9857
ENSG00000079805	DNM2	13.4759	13.8184	13.4631	13.4432	13.3545	13.265	13.4317	13.4292	13.4795	13.3544	13.5082	13.4465
ENSG00000079819	EPB41L2	11.8299	11.5458	11.5863	11.704	11.7634	11.6562	11.6531	11.6947	11.6529	11.8193	11.732	11.89
ENSG00000079841	RIMS1	9.08208	9.08208	9.08208	9.14057	9.08208	9.08208	9.08208	9.08208	9.08208	9.08208	9.08208	9.08208
ENSG00000079931	MOXD1	9.1756	9.2193	9.20068	9.19226	9.17476	9.18931	9.14174	9.1921	9.24434	9.21466	9.264	9.22625
ENSG00000079950	STX7	11.178	11.0346	11.1674	11.2206	11.2595	11.166	11.1549	11.142	11.1883	11.3476	11.1902	11.2212
ENSG00000079974	RABL2B	9.74804	9.67985	9.72406	9.69493	9.61711	9.71176	9.72353	9.63381	9.75684	9.77645	9.72726	9.64736
ENSG00000079999	KEAP1	12.6613	12.7675	12.6117	12.6815	12.6809	12.7028	12.5989	12.5588	12.6503	12.5461	12.6603	12.6581
ENSG00000080007	DDX43	9.14427	9.08208	9.08208	9.08208	9.08208	9.14498	9.08208	9.19035	9.08208	9.08208	9.08208	9.16987
ENSG00000080031	AC010327.1	9.46012	9.54101	9.52425	9.53249	9.40437	9.38242	9.48509	9.58139	9.53172	9.52806	9.48625	9.43018
ENSG00000080166	DCT	9.08208	9.08208	9.08208	9.17102	9.08208	9.08208	9.23079	9.16077	9.08208	9.13754	9.13568	9.08208
ENSG00000080189	SLC35C2	10.6535	10.7592	10.7288	10.6643	10.7304	10.7296	10.6598	10.6728	10.5921	10.7386	10.6454	10.6491
ENSG00000080200	CRYBG3	9.76364	9.71604	9.80052	10.0643	9.79622	9.88587	9.74147	10.0054	9.74228	9.84804	9.81026	10.0253
ENSG00000080224	EPHA6	9.44054	9.49956	9.51907	9.49429	9.52863	9.53079	9.61501	9.49089	9.58613	9.53431	9.59863	9.62966
ENSG00000080293	SCTR	9.08208	9.08208	9.14366	9.08208	9.08208	9.08208	9.08208	9.08208	9.08208	9.08208	9.08208	9.08208
ENSG00000080298	RFX3	10.151	9.98344	9.75923	10.0524	9.82462	9.93899	10.0513	9.80903	9.85356	9.92897	9.96044	10.0213
ENSG00000080345	RIF1	11.6779	11.3509	11.4643	11.5397	11.4782	11.4176	11.3833	11.4585	11.522	11.6362	11.595	11.4942
ENSG00000080371	RAB21	10.6793	10.7275	10.6349	10.6977	10.7599	10.7888	10.7871	10.7749	10.7137	10.7005	10.6067	10.7315
ENSG00000080493	SLC4A4	9.08208	9.1729	9.08208	9.19162	9.08208	9.22725	9.08208	9.08208	9.08208	9.08208	9.13975	9.08208
ENSG00000080503	SMARCA2	11.4299	10.9802	11.0996	11.0924	10.9886	11.2568	11.1734	11.2	11.2939	11.1735	11.1757	11.3
ENSG00000080511	RDH8	9.17454	9.08208	9.08208	9.08208	9.08208	9.15417	9.08208	9.08208	9.08208	9.13261	9.08208	9.08208
ENSG00000080546	SESN1	9.9565	9.92412	9.95019	9.92471	9.95008	10.0032	10.0108	10.03	10.0196	9.95321	9.89658	10.0017
ENSG00000080561	MID2	9.08208	9.08208	9.08208	9.08208	9.08208	9.08208	9.08208	9.08208	9.08208	9.08208	9.08208	9.08208
ENSG00000080572	PIH1D3	9.08208	9.137	9.16552	9.16192	9.14	9.16745	9.15769	9.14023	9.08208	9.15779	9.08208	9.08208
ENSG00000080573	COL5A3	9.08208	9.08208	9.08208	9.08208	9.08208	9.08208	9.14667	9.08208	9.08208	9.08208	9.08208	9.14309
ENSG00000080603	SRCAP	11.6559	11.7817	11.6097	11.5467	11.6728	11.6314	11.6039	11.6408	11.4622	11.7273	11.6559	11.7267
ENSG00000080608	PUM3	10.8852	10.7654	10.857	10.8538	10.8431	10.8286	10.7811	10.7321	10.7706	10.8309	10.8706	10.8579
ENSG00000080618	CPB2	9.08208	9.08208	9.08208	9.16374	9.08208	9.08208	9.08208	9.08208	9.08208	9.17003	9.14231	9.08208
ENSG00000080644	CHRNA3	9.15179	9.19037	9.25767	9.27396	9.33124	9.26245	9.16538	9.19939	9.16978	9.29947	9.28572	9.17246
ENSG00000080709	KCNN2	9.25621	9.22648	9.14348	9.19644	9.18686	9.25455	9.14403	9.27677	9.21394	9.1886	9.19209	9.20409
ENSG00000080802	CNOT4	10.1811	10.0971	10.184	10.1286	10.1908	10.0852	10.2111	10.1641	10.1876	10.2048	10.2123	10.2565
ENSG00000080815	PSEN1	11.0474	11.1258	11.1478	10.9932	11.0949	10.9103	11.1042	11.1889	11.0959	11.0961	11.2431	11.2279
ENSG00000080819	CPOX	11.3349	11.1795	11.2332	10.8919	10.7924	10.8749	11.2164	11.21	11.2411	10.8045	10.7724	10.9408
ENSG00000080822	CLDND1	10.8638	10.7483	10.8404	10.9005	10.9333	10.8562	10.8137	10.7807	10.8665	10.8997	10.8936	10.8297
ENSG00000080823	MOK	9.30622	9.28572	9.42307	9.30827	9.32939	9.40628	9.38906	9.40232	9.29721	9.39128	9.29343	9.32477
ENSG00000080824	HSP90AA1	13.1527	13.327	13.1641	13.3091	13.2361	13.1704	13.1762	13.3452	13.2991	13.0439	12.8208	12.9745
ENSG00000080839	RBL1	10.1527	9.99476	10.1093	10.3009	10.1907	10.1172	10.313	10.4317	9.99628	10.1843	10.1827	10.3033
ENSG00000080845	DLGAP4	10.619	10.9443	10.6334	10.7022	10.5446	10.785	10.5553	10.7291	10.6672	10.7783	10.8743	10.7367
ENSG00000080854	IGSF9B	10.989	10.8316	10.6406	10.7038	10.7409	10.7966	10.5937	10.7407	10.5881	10.8459	10.5954	10.7886
ENSG00000080910	CFHR2	9.08208	9.13894	9.08208	9.08208	9.08208	9.08208	9.14371	9.08208	9.08208	9.14377	9.08208	9.23338
ENSG00000080947	CROCCP3	9.24514	9.41182	9.23559	9.28925	9.2242	9.28189	9.26198	9.25315	9.23559	9.17894	9.14138	9.27356
ENSG00000080986	NDC80	10.5259	10.2537	10.3533	10.4293	10.3879	10.413	10.3199	10.4427	10.361	10.4502	10.4408	10.5665
ENSG00000081014	AP4E1	10.2575	10.1569	10.2623	10.1449	10.2352	10.1903	10.1966	10.2363	10.1146	10.2594	10.1865	10.2299
ENSG00000081019	RSBN1	10.6729	10.7163	10.722	10.6879	10.7532	10.7606	10.6707	10.706	10.6133	10.5482	10.6485	10.5699
ENSG00000081026	MAGI3	9.91289	10.0362	9.97098	10.0839	9.91245	10.0057	10.0144	9.86626	9.93554	9.89477	9.97826	10.0147
ENSG00000081041	CXCL2	9.35851	9.35516	9.36072	9.28552	9.32731	9.27689	9.39223	9.33963	9.34669	9.42265	9.40561	9.24399
ENSG00000081051	AFP	9.16381	9.08208	9.08208	9.33742	9.12195	9.18401	9.08208	9.08208	9.08208	9.13955	9.08208	9.1223
ENSG00000081052	COL4A4	9.08208	9.08208	9.08208	9.21234	9.08208	9.14507	9.19339	9.1732	9.17674	9.14377	9.08208	9.16889
ENSG00000081059	TCF7	9.36603	9.37162	9.3523	9.21615	9.2259	9.36213	9.28983	9.14457	9.25266	9.30985	9.16404	9.23169
ENSG00000081087	OSTM1	10.4544	10.6851	10.6899	10.3633	10.4214	10.7633	10.2526	10.4237	10.3848	10.5924	10.4263	10.5225
ENSG00000081138	CDH7	9.7721	9.8196	9.6742	9.5604	9.62549	9.62077	9.78702	9.72134	9.6157	9.73438	9.75263	9.84997
ENSG00000081148	IMPG2	9.2976	9.20082	9.34558	9.29898	9.2945	9.25972	9.2816	9.3326	9.24614	9.31577	9.29157	9.25746
ENSG00000081154	PCNP	11.8907	11.9625	11.9851	11.9129	11.9556	11.8964	12.0268	12.119	12.1083	11.8612	11.8825	11.8325
ENSG00000081177	EXD2	10.1714	10.1506	10.1751	10.1505	10.1998	10.1524	10.1867	10.1543	10.1318	10.0517	10.1237	10.0785
ENSG00000081181	ARG2	10.4054	10.3785	10.5226	10.112	10.2798	10.105	10.3792	10.4302	10.343	10.2766	10.3192	10.2278
ENSG00000081189	MEF2C	11.8159	11.5381	11.7504	11.9586	11.8207	11.9064	11.6762	11.6922	11.7509	11.9324	11.648	11.8274
ENSG00000081237	PTPRC	12.7467	12.6538	12.7365	12.7315	12.8393	12.7456	12.886	12.9743	12.8709	12.9459	12.8737	13.018
ENSG00000081248	CACNA1S	9.08208	9.08208	9.08208	9.08208	9.08208	9.08208	9.08208	9.08208	9.08208	9.08208	9.08208	9.08208
ENSG00000081277	PKP1	9.08208	9.08208	9.08208	9.08208	9.08208	9.08208	9.08208	9.14639	9.08208	9.08208	9.08208	9.08208
ENSG00000081307	UBA5	10.5627	10.4757	10.5492	10.549	10.4818	10.4279	10.5239	10.5599	10.5552	10.4245	10.5113	10.4574
ENSG00000081320	STK17B	10.6856	10.5253	10.5808	10.6171	10.5733	10.5959	10.6402	10.7191	10.6407	10.6729	10.702	10.6129
ENSG00000081377	CDC14B	9.81977	9.80194	9.85377	9.9099	9.95401	9.95994	9.96323	9.95203	9.85464	10.0163	9.85789	9.91602
ENSG00000081386	ZNF510	9.73035	9.70532	9.77814	9.61861	9.82231	9.9537	9.74906	9.72878	9.87332	9.6721	9.71288	9.72417
ENSG00000081479	LRP2	9.16024	9.08208	9.08208	9.08208	9.13188	9.08208	9.08208	9.1619	9.08208	9.21834	9.08208	9.08208
ENSG00000081665	ZNF506	9.36996	9.36887	9.27679	9.42165	9.38159	9.40157	9.4314	9.41344	9.34883	9.33435	9.39246	9.43939
ENSG00000081692	JMJD4	10.3696	10.4711	10.2779	10.3688	10.3675	10.418	10.3705	10.3374	10.2356	10.3753	10.3369	10.2444
ENSG00000081721	DUSP12	10.2452	10.2017	10.3454	10.2411	10.2729	10.3157	10.2841	10.2624	10.2671	10.3688	10.3188	10.3482
ENSG00000081760	AACS	9.96489	10.1603	9.95518	9.90344	9.90877	10.1197	9.90886	10.0444	10.0574	9.89147	9.95311	10.0087
ENSG00000081791	DELE1	11.5455	11.7339	11.6773	11.6687	11.6452	11.6893	11.3814	11.4687	11.4772	11.4361	11.5134	11.521
ENSG00000081800	SLC13A1	9.08208	9.08208	9.08208	9.08208	9.08208	9.08208	9.08208	9.08208	9.08208	9.08208	9.08208	9.08208
ENSG00000081803	CADPS2	9.64172	9.6105	9.60793	9.64697	9.63129	9.61303	9.641	9.55731	9.66266	9.73391	9.74774	9.7229
ENSG00000081818	PCDHB4	9.31011	9.25211	9.17425	9.33004	9.34436	9.33983	9.28105	9.25386	9.22974	9.27583	9.34091	9.23877
ENSG00000081842	PCDHA6	9.14735	9.08208	9.14735	9.18907	9.08208	9.13353	9.08208	9.14939	9.15267	9.13304	9.14547	9.14722
ENSG00000081853	PCDHGA2	9.08208	9.08208	9.08208	9.08208	9.08208	9.08208	9.08208	9.14611	9.14923	9.144	9.08208	9.08208
ENSG00000081870	HSPB11	10.2539	10.3579	10.3143	10.3476	10.4432	10.3935	10.3646	10.4199	10.5229	10.3815	10.3695	10.3136
ENSG00000081913	PHLPP1	10.4318	10.6639	10.4678	10.4042	10.4094	10.4131	10.4886	10.554	10.4624	10.512	10.5418	10.6009
ENSG00000081923	ATP8B1	9.38279	9.36175	9.39618	9.49919	9.38455	9.37777	9.51647	9.51256	9.4143	9.53543	9.5083	9.43889
ENSG00000081985	IL12RB2	9.87673	9.85335	9.95071	9.90363	9.79885	9.92797	9.9494	9.76451	9.92913	9.74245	9.72941	9.76766
ENSG00000082014	SMARCD3	9.2922	9.30333	9.35335	9.25881	9.21669	9.38839	9.31242	9.3744	9.25455	9.36534	9.24467	9.32942
ENSG00000082068	WDR70	10.2156	10.1338	10.1761	10.2577	10.3218	10.2222	10.3032	10.2536	10.3598	10.3523	10.4737	10.3596
ENSG00000082074	FYB1	9.26585	9.53142	9.5465	9.49762	9.30871	9.39394	9.43042	9.62312	9.47052	9.43509	9.39812	9.3451
ENSG00000082126	MPP4	9.1447	9.08208	9.08208	9.08208	9.18761	9.08208	9.16904	9.08208	9.14919	9.14491	9.08208	9.14414
ENSG00000082146	STRADB	9.90196	9.90191	9.89874	10.036	10.0164	9.92931	10.0394	10.1147	9.9957	9.92438	9.88332	9.85701
ENSG00000082153	BZW1	12.05	12.2193	12.2249	12.19	12.1016	12.1625	12.2666	12.3813	12.2119	12.1816	12.0981	12.1371
ENSG00000082175	PGR	9.70138	9.35138	9.31055	9.31068	9.32792	9.30049	9.23423	9.2442	9.27235	9.28325	9.28372	9.41534
ENSG00000082196	C1QTNF3	9.14822	9.26487	9.18471	9.14328	9.14686	9.24704	9.17541	9.155	9.18703	9.1427	9.13511	9.22776
ENSG00000082212	ME2	12.0895	12.0616	12.1286	12.1526	12.2512	12.1807	12.0372	11.9876	12.0358	12.2045	12.2225	12.1956
ENSG00000082213	C5orf22	9.98436	9.97449	9.93021	10.0312	9.91581	10.0448	9.9833	9.93975	9.94821	9.97533	10.0181	9.98079
ENSG00000082258	CCNT2	10.6929	10.4801	10.494	10.5357	10.5458	10.5346	10.6082	10.6952	10.5683	10.656	10.5965	10.8094
ENSG00000082269	FAM135A	10.0683	10.0136	9.93647	10.0703	9.97672	10.1565	10.0557	10.1184	10.0989	9.91004	10.0097	9.90027
ENSG00000082293	COL19A1	9.08208	9.08208	9.08208	9.08208	9.08208	9.08208	9.08208	9.20439	9.08208	9.08208	9.18142	9.08208
ENSG00000082397	EPB41L3	9.59038	9.7378	9.55406	9.53059	9.52374	9.66466	9.60619	9.59842	9.56867	9.52399	9.5479	9.57303
ENSG00000082438	COBLL1	9.82246	9.74105	9.73164	9.8032	9.76927	9.76082	10.1336	9.77853	9.864	9.87478	10.0642	9.89437
ENSG00000082458	DLG3	9.63507	9.52963	9.63281	9.50947	9.78756	9.5905	9.28495	9.45452	9.32105	9.73949	9.49887	9.6092
ENSG00000082482	KCNK2	9.08208	9.08208	9.08208	9.08208	9.08208	9.08208	9.08208	9.08208	9.08208	9.08208	9.08208	9.08208
ENSG00000082512	TRAF5	9.92131	9.82721	9.87657	9.72318	9.76687	9.87635	9.75112	9.79999	9.74743	9.80209	9.8479	9.85969
ENSG00000082515	MRPL22	11.1054	11.1273	10.9812	11.0943	11.1019	11.148	11.1209	11.0726	11.0621	11.0448	11.1196	11.0895
ENSG00000082516	GEMIN5	11.7116	11.6209	11.6543	11.6509	11.7244	11.752	11.77	11.6584	11.6666	11.6817	11.5871	11.6827
ENSG00000082556	OPRK1	9.15303	9.17239	9.14808	9.08208	9.1316	9.08208	9.15155	9.23781	9.08208	9.17621	9.13085	9.08208
ENSG00000082641	NFE2L1	12.1368	12.1757	11.9874	12.0666	12.056	12.0786	12.0014	11.9332	12.0733	11.9172	12.1671	12.048
ENSG00000082684	SEMA5B	9.08208	9.08208	9.08208	9.08208	9.08208	9.17739	9.08208	9.08208	9.08208	9.08208	9.08208	9.13924
ENSG00000082701	GSK3B	10.9468	10.9764	11.0023	10.9437	10.9507	10.9536	10.9406	11.0019	10.9293	11.0256	11.0591	11.0206
ENSG00000082781	ITGB5	9.14222	9.08208	9.26331	9.18505	9.08208	9.22529	9.18785	9.1665	9.2018	9.08208	9.08208	9.08208
ENSG00000082805	ERC1	10.4819	10.4708	10.6061	10.4657	10.4337	10.5208	10.4925	10.3697	10.3526	10.483	10.4	10.576
ENSG00000082898	XPO1	12.383	12.1041	12.2837	12.3107	12.4181	12.4285	12.2291	12.2062	12.2644	12.4777	12.2743	12.3296
ENSG00000082929	LINC01587	9.08208	9.08208	9.08208	9.08208	9.08208	9.08208	9.08208	9.08208	9.08208	9.08208	9.08208	9.08208
ENSG00000082996	RNF13	10.4246	10.3895	10.5424	10.5272	10.5074	10.3414	10.2471	10.3693	10.5829	10.474	10.3995	10.4225
ENSG00000083067	TRPM3	9.08208	9.14157	9.08208	9.18262	9.08208	9.14496	9.08208	9.08208	9.08208	9.20629	9.18622	9.14373
ENSG00000083093	PALB2	10.273	10.1726	10.2318	10.2744	10.3462	10.2086	10.2422	10.2674	10.1094	10.3196	10.2079	10.2947
ENSG00000083097	DOP1A	10.0246	10.0561	10.0306	9.99287	10.0108	10.0238	10.0533	10.0065	10.1848	10.1655	10.1808	10.2242
ENSG00000083099	LYRM2	10.5792	10.5903	10.6464	10.6831	10.5511	10.5349	10.6253	10.6951	10.6648	10.5451	10.6565	10.5819
ENSG00000083123	BCKDHB	10.5011	10.4139	10.3497	10.4366	10.4952	10.4555	10.2781	10.1628	10.2651	10.2509	10.3424	10.3984
ENSG00000083168	KAT6A	11.294	11.3066	11.284	11.2537	11.3686	11.2285	11.2838	11.2557	11.1802	11.2259	11.3218	11.3466
ENSG00000083223	TUT7	10.3498	10.33	10.1965	10.1763	10.1226	10.4082	10.2875	10.3535	10.2102	10.405	10.2525	10.273
ENSG00000083290	ULK2	10.1176	9.76095	9.83173	9.83354	9.68874	10.089	9.75996	9.86459	9.74827	9.61793	9.72417	9.76455
ENSG00000083307	GRHL2	9.08208	9.08208	9.08208	9.08208	9.08208	9.12012	9.08208	9.08208	9.08208	9.08208	9.08208	9.18332
ENSG00000083312	TNPO1	11.9245	11.9608	11.9443	11.9614	12.0946	11.928	12.0001	11.8637	11.8751	11.9431	11.8218	11.8985
ENSG00000083444	PLOD1	11.5508	11.5391	11.4202	11.4432	11.3717	11.2884	11.2237	11.1849	11.4713	11.5252	11.4586	11.6161
ENSG00000083454	P2RX5	10.2737	10.3023	10.2301	10.3242	10.305	10.2908	10.4088	10.4109	10.5133	10.2767	10.2996	10.3059
ENSG00000083457	ITGAE	9.83087	9.85348	9.90892	9.87802	9.94991	9.90309	10.0753	10.0132	10.0333	9.87886	9.8825	9.90005
ENSG00000083520	DIS3	11.2991	11.2763	11.2274	11.2266	11.3048	11.3486	11.1398	11.1429	11.1669	11.3067	11.2138	11.2433
ENSG00000083535	PIBF1	10.2163	10.0946	10.0587	9.95823	9.89642	10.0857	10.0332	10.0812	9.9935	10.1521	10.0978	10.0955
ENSG00000083544	TDRD3	10.0394	9.96181	10.0361	10.0839	10.1308	10.1119	10.0369	9.96212	10.1022	10.069	10.1495	10.1331
ENSG00000083622	AC000061.1	9.08208	9.08208	9.08208	9.08208	9.08208	9.08208	9.08208	9.08208	9.08208	9.08208	9.08208	9.08208
ENSG00000083635	NUFIP1	10.0974	10.0917	10.1661	10.0832	10.12	10.0936	10.1396	10.0851	10.1048	10.1656	10.095	10.1169
ENSG00000083642	PDS5B	10.542	10.5333	10.6356	10.7257	10.6144	10.6377	10.3514	10.422	10.583	10.5683	10.5706	10.6055
ENSG00000083720	OXCT1	10.7184	10.7558	10.6845	10.8516	10.9534	10.7985	10.4988	10.5966	10.4665	10.8477	10.7657	10.8124
ENSG00000083750	RRAGB	9.7286	9.54343	9.67596	9.68128	9.66965	9.71769	9.69051	9.62109	9.55283	9.52557	9.59149	9.64113
ENSG00000083782	EPYC	9.08208	9.08208	9.08208	9.08208	9.08208	9.08208	9.08208	9.08208	9.08208	9.08208	9.08208	9.08208
ENSG00000083799	CYLD	10.3742	10.4014	10.3741	10.3843	10.381	10.5305	10.3478	10.3028	10.1833	10.4472	10.4434	10.6676
ENSG00000083807	SLC27A5	10.6029	10.6048	10.5743	10.63	10.6478	10.5816	10.6155	10.7109	10.6248	10.618	10.6138	10.6271
ENSG00000083812	ZNF324	10.2455	10.2891	10.1555	10.2474	10.118	10.1209	10.1338	10.2274	10.136	10.1291	10.253	10.2159
ENSG00000083814	ZNF671	9.67837	9.62777	9.87456	9.60976	9.68245	9.66178	9.79772	9.75054	9.63987	9.77286	9.70395	9.81737
ENSG00000083817	ZNF416	9.64795	9.68367	9.66679	9.71739	9.69988	9.70517	9.70808	9.74577	9.71554	9.62563	9.61534	9.71068
ENSG00000083828	ZNF586	10.0973	10.1672	10.1228	10.0996	10.2397	10.2149	10.2379	10.1387	10.1603	10.1487	10.144	10.1724
ENSG00000083838	ZNF446	9.79675	9.79511	9.8182	9.72805	9.71782	9.79952	9.78201	9.81211	9.72733	9.6939	9.81729	9.78596
ENSG00000083844	ZNF264	10.2672	10.2397	10.2772	10.1366	10.3046	10.4127	10.3675	10.2799	10.2148	10.2858	10.3645	10.3057
ENSG00000083845	RPS5	15.5606	15.6011	15.7028	15.6304	15.5844	15.5662	15.6175	15.5333	15.732	15.5596	15.645	15.5791
ENSG00000083857	FAT1	9.32888	9.56315	9.27843	9.20183	9.22115	9.33042	9.21506	9.30425	9.39805	9.85066	9.20799	9.29904
ENSG00000083937	CHMP2B	10.541	10.5056	10.5908	10.5911	10.5947	10.6108	10.5674	10.6078	10.5827	10.6133	10.614	10.6454
ENSG00000084070	SMAP2	13.0482	13.1046	13.1958	13.0291	12.981	13.1263	13.0073	12.9447	13.0674	13.0087	13.1742	13.0732
ENSG00000084072	PPIE	11.1975	11.0486	11.1457	11.1587	11.1802	11.1345	11.2515	11.19	11.1917	11.257	11.2082	11.2683
ENSG00000084073	ZMPSTE24	11.6743	11.6338	11.6869	11.7145	11.7553	11.7122	11.7707	11.7012	11.6671	11.7468	11.7078	11.7298
ENSG00000084090	STARD7	12.7122	12.7103	12.7477	12.8457	12.804	12.8376	12.6774	12.6025	12.5821	12.4655	12.6113	12.503
ENSG00000084092	NOA1	11.4653	11.6661	11.5892	11.5029	11.4945	11.5772	11.4444	11.4147	11.4983	11.4598	11.5903	11.566
ENSG00000084093	REST	10.7535	10.6439	10.5169	10.6444	10.7033	10.7355	10.7537	10.561	10.7011	10.5593	10.6006	10.5506
ENSG00000084110	HAL	9.08208	9.1583	9.12787	9.08208	9.08208	9.23296	9.08208	9.29441	9.1603	9.13323	9.13156	9.08208
ENSG00000084112	SSH1	10.0473	10.2248	10.0296	10.0824	10.2232	10.3013	10.373	10.1751	10.2008	10.1692	10.0508	10.0679
ENSG00000084207	GSTP1	10.4374	10.6008	10.4201	10.4189	10.383	10.5525	10.3406	10.2026	10.3094	9.98056	10.0125	10.1103
ENSG00000084234	APLP2	12.2047	12.1875	12.1217	12.1342	12.0087	12.0745	12.0037	11.9912	12.0638	12	12.0102	12.0971
ENSG00000084444	FAM234B	9.73702	9.73749	9.75815	9.55496	9.63802	9.66321	9.78859	9.84523	9.75735	9.70696	9.78065	9.64246
ENSG00000084453	SLCO1A2	9.21498	9.08208	9.15975	9.08208	9.13102	9.15985	9.20413	9.14634	9.08208	9.16026	9.08208	9.08208
ENSG00000084463	WBP11	12.065	12.1087	11.9087	12.021	12.0384	12.0157	12.0801	12.0717	12.0362	11.9829	12.0043	12.0265
ENSG00000084623	EIF3I	12.8389	12.8873	12.9428	12.8513	12.8149	12.7898	12.7855	12.7574	12.8032	12.6285	12.6992	12.59
ENSG00000084628	NKAIN1	9.25533	9.23662	9.25821	9.29144	9.28063	9.384	9.48179	9.2492	9.26481	9.18755	9.25213	9.24848
ENSG00000084636	COL16A1	9.08208	9.12642	9.08208	9.08208	9.08208	9.08208	9.20057	9.08208	9.15244	9.22723	9.13235	9.08208
ENSG00000084652	TXLNA	11.5548	11.3992	11.6101	11.5378	11.5202	11.6082	11.5742	11.4654	11.5044	11.4953	11.5451	11.5389
ENSG00000084674	APOB	9.08208	9.31429	9.08208	9.08208	9.08208	9.08208	9.08208	9.08208	9.08208	9.08208	9.08208	9.08208
ENSG00000084676	NCOA1	10.2761	10.2708	10.2492	10.2485	10.2393	10.3081	10.3241	10.3144	10.3569	10.1706	10.2302	10.1951
ENSG00000084693	AGBL5	10.7719	10.8326	10.8068	10.7756	10.8323	10.7998	10.784	10.7923	10.8723	10.8004	10.8098	10.6725
ENSG00000084710	EFR3B	9.16937	9.08208	9.08208	9.08208	9.08208	9.08208	9.08208	9.21284	9.17686	9.08208	9.08208	9.14189
ENSG00000084731	KIF3C	10.0967	10.3244	9.97236	10.0985	10.4752	10.3072	10.361	10.3145	10.5837	10.4791	10.2018	10.2457
ENSG00000084733	RAB10	11.968	11.9642	12.0248	11.9812	12.0544	12.0155	11.9098	11.9378	11.9602	12.0136	12.0454	12.0391
ENSG00000084734	GCKR	9.19043	9.20102	9.15416	9.19888	9.19613	9.15967	9.19275	9.35783	9.35785	9.31384	9.20871	9.24848
ENSG00000084754	HADHA	12.7801	12.7443	12.8395	12.7893	12.8123	12.8132	12.7438	12.7417	12.7867	12.722	12.6768	12.7365
ENSG00000084764	MAPRE3	9.48759	9.58357	9.45384	9.51176	9.40312	9.53859	9.57497	9.5268	9.53599	9.4007	9.45193	9.39854
ENSG00000084774	CAD	12.1643	12.5577	12.1384	12.1557	12.231	12.272	12.3777	12.4651	12.3545	12.276	12.3809	12.3387
ENSG00000085063	CD59	10.6357	10.5142	10.4433	10.7172	10.7252	10.5099	10.6956	10.849	10.7054	10.4626	10.0412	10.4558
ENSG00000085117	CD82	11.9525	12.1041	12.0046	12.0304	12.0178	11.9466	12.0985	12.1544	12.1843	11.9169	11.9883	11.8908
ENSG00000085185	BCORL1	10.7365	10.642	10.5121	10.5668	10.4531	10.4785	10.3348	10.5407	10.4566	10.4711	10.4378	10.4063
ENSG00000085224	ATRX	10.8886	10.8596	10.6094	10.6211	10.5742	10.6487	10.6473	10.7029	10.8987	10.5589	10.4738	10.6521
ENSG00000085231	AK6	9.08208	9.08208	10.5181	9.08208	9.08208	9.96458	9.68438	9.6843	9.76258	9.79524	9.5706	9.08208
ENSG00000085265	FCN1	9.08208	9.08208	9.08208	9.08208	9.08208	9.08208	9.08208	9.08208	9.08208	9.14395	9.08208	9.08208
ENSG00000085274	MYNN	10.095	10.1402	10.0771	10.0525	10.1102	9.98674	10.243	10.1579	10.176	10.1012	10.0465	9.98285
ENSG00000085276	MECOM	9.98009	10.0128	9.94127	10.0843	10.1656	10.0633	10.0689	10.0107	10.0687	10.3062	10.1071	10.2533
ENSG00000085365	SCAMP1	10.7774	10.6434	10.7162	10.7378	10.7714	10.7071	10.759	10.7507	10.8803	10.6144	10.7202	10.6934
ENSG00000085377	PREP	11.5864	11.5221	11.5537	11.676	11.5776	11.6152	11.5853	11.4254	11.4417	11.6	11.5345	11.6082
ENSG00000085382	HACE1	9.97478	9.89807	9.95859	9.92102	10.0174	9.85671	9.88009	9.72991	10.0019	10.025	10.0849	9.80179
ENSG00000085415	SEH1L	11.4263	11.4064	11.5732	11.4683	11.5743	11.4869	11.4134	11.4223	11.4	11.367	11.4304	11.4225
ENSG00000085433	WDR47	9.9612	10.0333	10.0339	10.0633	9.93684	10.0704	10.0851	10.107	10.1008	10.0554	10.0316	10.0859
ENSG00000085449	WDFY1	11.0083	10.9727	11.0765	10.9851	10.9731	10.9757	10.9799	11.0245	11.081	11.0048	10.9749	11.0719
ENSG00000085465	OVGP1	9.19567	9.37078	9.33652	9.25303	9.29224	9.20982	9.21125	9.3388	9.32247	9.28664	9.32123	9.31358
ENSG00000085491	SLC25A24	10.9229	10.9736	11.0451	10.9304	10.9424	10.9364	10.8603	10.8553	10.8316	11.1383	11.1092	11.0708
ENSG00000085511	MAP3K4	10.4989	10.465	10.3912	10.4843	10.4497	10.4755	10.671	10.3992	10.4161	10.48	10.5389	10.4803
ENSG00000085514	PILRA	9.15978	9.08208	9.18355	9.13802	9.08208	9.15635	9.14253	9.08208	9.08208	9.08208	9.1394	9.20406
ENSG00000085552	IGSF9	9.28795	9.19469	9.24267	9.32079	9.31625	9.2963	9.27656	9.35425	9.34487	9.31639	9.29389	9.23303
ENSG00000085563	ABCB1	10.2992	10.3849	10.5253	10.306	10.4148	10.3082	10.4287	10.6306	10.4898	10.5766	10.3771	10.3167
ENSG00000085644	ZNF213	10.1353	10.2279	10.2245	10.1565	10.2275	10.263	10.1832	10.1803	10.1349	10.1773	10.2752	10.1964
ENSG00000085662	AKR1B1	10.2675	10.2678	10.2261	10.5035	10.5421	10.4178	10.1245	10.1675	10.1652	10.4091	10.4017	10.4657
ENSG00000085719	CPNE3	9.30281	9.36211	9.36096	9.34195	9.33274	9.40356	9.28091	9.33461	9.30202	9.26306	9.41845	9.28637
ENSG00000085733	CTTN	10.5803	10.7678	10.5792	10.3172	10.3234	10.3068	10.1724	10.1683	10.4077	10.0252	10.0298	9.82766
ENSG00000085741	WNT11	10.3292	10.418	10.3596	10.3597	10.4957	10.3359	10.4761	10.4143	10.3032	10.5051	10.5394	10.4213
ENSG00000085760	MTIF2	10.8373	10.7512	10.8843	10.7205	10.7734	10.7825	10.8318	10.7525	10.813	10.8563	10.8701	10.8538
ENSG00000085788	DDHD2	10.7764	10.81	10.7178	10.8343	10.9699	11.0327	10.7595	10.7327	10.9365	10.5303	10.5101	10.4724
ENSG00000085831	TTC39A	9.23174	9.29341	9.25731	9.28266	9.25177	9.25565	9.23463	9.31634	9.18576	9.17822	9.3171	9.16725
ENSG00000085832	EPS15	12.3304	12.1674	12.5237	12.4728	12.4188	12.3012	12.4262	12.3806	12.4237	12.4723	12.5334	12.5192
ENSG00000085840	ORC1	11.2033	11.2139	11.2298	11.135	11.1916	11.1484	11.1089	11.0713	11.1138	11.0676	10.9644	11.0181
ENSG00000085871	MGST2	10.4882	10.4009	10.6258	10.6505	10.7601	10.5473	10.813	10.8617	10.897	10.5813	10.5405	10.4989
ENSG00000085872	CHERP	12.7498	12.7402	12.5015	12.5894	12.5131	12.5596	12.5309	12.4301	12.3563	12.4322	12.5052	12.5871
ENSG00000085978	ATG16L1	9.97364	9.99277	10.0642	10.03	10.0453	10.0655	10.0975	10.1026	10.088	10.1657	10.2839	10.0387
ENSG00000085982	USP40	10.4782	10.2608	10.2546	10.3779	10.3322	10.3088	10.2523	10.3575	10.1609	10.5016	10.5347	10.5308
ENSG00000085998	POMGNT1	10.7337	10.9108	10.7608	10.8606	10.8517	10.9487	11.0214	10.8794	10.8015	10.8486	10.8924	10.8739
ENSG00000085999	RAD54L	10.984	10.7309	10.5637	10.7926	10.5744	10.7911	10.7875	10.6935	10.7801	10.8367	10.8715	10.7782
ENSG00000086015	MAST2	11.0882	10.8521	10.8716	10.6819	10.8732	10.8718	10.8135	11.2032	11.0179	11.1403	10.9093	10.7633
ENSG00000086061	DNAJA1	12.0479	11.9461	12.0088	12.0947	12.0515	12.0683	12.0221	11.9071	11.9896	12.0082	11.9129	11.9441
ENSG00000086062	B4GALT1	11.1608	11.2543	11.3727	11.1433	11.1637	11.2075	10.9979	11.0003	11.0364	11.2032	11.1788	11.1323
ENSG00000086065	CHMP5	10.8036	10.7009	10.8628	10.7754	10.8446	10.7186	10.7572	10.7151	10.8481	10.8302	10.8458	10.7894
ENSG00000086102	NFX1	10.7463	10.6404	10.5887	10.6076	10.5871	10.5647	10.7237	10.7162	10.6542	10.7267	10.7588	10.6804
ENSG00000086159	AQP6	9.14398	9.1845	9.08208	9.14072	9.14349	9.08208	9.19323	9.14632	9.08208	9.08208	9.14208	9.08208
ENSG00000086189	DIMT1	10.9898	10.9721	11.1506	11.1394	11.0513	11.0614	11.1486	11.0964	11.2257	11.0832	11.0924	11.0932
ENSG00000086200	IPO11	10.47	10.5365	10.6584	10.568	10.5943	10.6114	10.6154	10.5385	10.5549	10.6701	10.4666	10.5577
ENSG00000086205	FOLH1	9.08208	9.08208	9.08208	9.08208	9.08208	9.08208	9.08208	9.08208	9.08208	9.08208	9.08208	9.08208
ENSG00000086232	EIF2AK1	12.082	12.0266	12.0197	12.1761	12.2945	12.1282	11.9724	11.8553	12.0837	11.8698	11.7418	11.8179
ENSG00000086288	NME8	9.08208	9.17579	9.08208	9.08208	9.08208	9.08208	9.13989	9.08208	9.14376	9.18273	9.08208	9.25666
ENSG00000086289	EPDR1	10.8221	10.997	10.949	10.906	10.8532	10.8786	11.0086	10.996	10.8578	10.7952	10.7161	10.754
ENSG00000086300	SNX10	9.58826	9.55972	9.63609	9.57589	9.59308	9.53108	9.44945	9.39872	9.49149	9.40719	9.45348	9.49669
ENSG00000086475	SEPHS1	11.7973	11.8149	11.7319	11.9334	11.8006	11.844	11.8325	11.7551	11.8018	11.7404	11.6234	11.8581
ENSG00000086504	MRPL28	11.371	11.3413	11.3128	11.4756	11.4582	11.4084	11.4189	11.3687	11.4039	11.4329	11.3507	11.4026
ENSG00000086506	HBQ1	10.0035	10.1191	9.96063	10.104	10.0154	10.0196	10.0487	10.1287	10.1507	9.82285	9.84946	9.83684
ENSG00000086544	ITPKC	9.95512	10.0259	9.98582	9.96378	9.96573	10.0022	9.98056	10.0148	9.97005	9.91215	9.96008	9.93242
ENSG00000086548	CEACAM6	9.08208	9.08208	9.14411	9.08208	9.08208	9.08208	9.14512	9.08208	9.14899	9.14409	9.14241	9.08208
ENSG00000086570	FAT2	9.08208	9.08208	9.08208	9.08208	9.08208	9.12167	9.08208	9.08208	9.15715	9.15147	9.17702	9.15093
ENSG00000086589	RBM22	11.2864	11.1296	11.238	11.1939	11.0925	11.0402	11.1606	11.197	11.2253	11.2286	11.2933	11.1193
ENSG00000086598	TMED2	12.1067	12.0884	12.1534	12.2469	12.2822	12.0496	11.9309	12.0549	12.0953	12.0478	12.0804	11.9347
ENSG00000086619	ERO1B	9.72388	9.64421	9.72416	9.6572	9.72558	9.68083	9.73679	9.78377	9.79487	9.72387	9.71951	9.74699
ENSG00000086666	ZFAND6	11.4024	11.3206	11.4235	11.2825	11.3553	11.2041	11.182	11.2537	11.1885	11.3467	11.3655	11.3387
ENSG00000086696	HSD17B2	9.08208	9.08208	9.08208	9.08208	9.14348	9.08208	9.08208	9.08208	9.08208	9.08208	9.08208	9.08208
ENSG00000086712	TXLNG	10.63	10.5086	10.5404	10.5552	10.5576	10.5525	10.5462	10.5658	10.4862	10.5633	10.5206	10.5463
ENSG00000086717	PPEF1	9.08208	9.08208	9.18873	9.08208	9.08208	9.08208	9.08208	9.08208	9.08208	9.08208	9.08208	9.08208
ENSG00000086730	LAT2	10.2935	10.1822	10.3913	10.4918	10.515	10.3291	10.4903	10.5506	10.5917	10.9352	10.9193	10.8948
ENSG00000086758	HUWE1	12.5845	12.787	12.3739	12.4801	12.4764	12.5346	12.1329	12.2685	12.3786	12.5329	12.637	12.6701
ENSG00000086827	ZW10	10.4881	10.3645	10.4384	10.4103	10.4464	10.4362	10.5136	10.4183	10.3756	10.5687	10.4828	10.5525
ENSG00000086848	ALG9	10.6617	10.5402	10.6075	10.6972	10.6104	10.6047	10.5332	10.5057	10.6417	10.5564	10.5186	10.4761
ENSG00000086967	MYBPC2	9.08208	9.08208	9.08208	9.08208	9.14348	9.08208	9.08208	9.08208	9.08208	9.08208	9.08208	9.08208
ENSG00000086991	NOX4	9.08208	9.08208	9.08208	9.08208	9.08208	9.08208	9.08208	9.08208	9.08208	9.08208	9.08208	9.08208
ENSG00000087008	ACOX3	10.2596	10.2518	10.35	10.3073	10.2259	10.2707	10.3075	10.2261	10.3138	10.2732	10.267	10.3046
ENSG00000087053	MTMR2	11.0587	11.097	11.1434	11.0732	11.1273	11.0378	10.9567	10.9853	11.0624	11.2711	11.1074	11.2145
ENSG00000087074	PPP1R15A	11.4418	11.4391	11.5154	11.2883	11.3015	11.2575	11.4382	11.4968	11.4461	11.5898	11.6911	11.5963
ENSG00000087076	HSD17B14	9.28702	9.25351	9.32623	9.23203	9.26125	9.27211	9.31362	9.31931	9.32358	9.23947	9.21048	9.29487
ENSG00000087077	TRIP6	9.19292	9.2573	9.22949	9.20103	9.229	9.24017	9.24683	9.22587	9.23132	9.17889	9.17533	9.1777
ENSG00000087085	ACHE	9.28038	9.39877	9.28411	9.30403	9.20728	9.20723	9.19767	9.20779	9.26074	9.22104	9.12947	9.16896
ENSG00000087086	FTL	16.0779	16.1342	16.2125	16.083	16.1226	16.0479	16.1147	16.1003	16.1213	16.1114	16.0324	15.9931
ENSG00000087087	SRRT	12.0649	12.0007	11.8812	11.9072	11.898	11.8969	11.8566	11.8278	11.7745	11.9353	11.9077	11.9496
ENSG00000087088	BAX	11.5084	11.4312	11.3789	11.4602	11.4894	11.5237	11.4832	11.5	11.426	11.4379	11.4809	11.5123
ENSG00000087095	NLK	10.2229	10.147	10.2574	10.2961	10.3598	10.2385	10.4136	10.3175	10.3688	10.3913	10.3239	10.314
ENSG00000087111	PIGS	11.3446	11.6142	11.3763	11.3242	11.5089	11.4216	11.3969	11.5314	11.544	11.2762	11.4128	11.3689
ENSG00000087116	ADAMTS2	9.08208	9.1513	9.08208	9.20169	9.08208	9.08208	9.08208	9.08208	9.08208	9.08208	9.1511	9.12109
ENSG00000087128	TMPRSS11E	9.08208	9.08208	9.08208	9.08208	9.08208	9.08208	9.08208	9.08208	9.08208	9.08208	9.08208	9.08208
ENSG00000087152	ATXN7L3	11.9484	12.0827	11.9939	11.8946	11.8801	11.9593	11.8226	11.8469	11.8358	11.9803	11.9241	11.9395
ENSG00000087157	PGS1	10.616	10.6559	10.6437	10.6242	10.5695	10.5953	10.463	10.5606	10.4611	10.5735	10.5945	10.4788
ENSG00000087191	PSMC5	11.9491	11.9504	11.9937	11.9457	12.0123	11.8962	11.9569	11.951	11.9689	12.0984	12.1043	12.1303
ENSG00000087206	UIMC1	10.4422	10.3883	10.2311	10.2364	10.2423	10.2589	10.3749	10.2638	10.4041	10.4089	10.275	10.3745
ENSG00000087237	CETP	9.16992	9.18243	9.26787	9.33238	9.30757	9.33264	9.23656	9.28164	9.34402	9.29634	9.30811	9.32718
ENSG00000087245	MMP2	9.79104	9.81983	9.76479	9.96984	10.0501	9.99092	9.86015	9.88966	9.6882	9.94727	10.0326	9.99821
ENSG00000087250	MT3	9.08208	9.08208	9.08208	9.08208	9.08208	9.08208	9.08208	9.08208	9.08208	9.08208	9.08208	9.08208
ENSG00000087253	LPCAT2	10.3392	10.2822	10.2268	10.2995	10.3391	10.3474	10.315	10.1649	10.4441	10.393	10.2787	10.386
ENSG00000087258	GNAO1	9.13188	9.32626	9.20921	9.18547	9.15216	9.08208	9.08208	9.18602	9.26349	9.27803	9.20543	9.15227
ENSG00000087263	OGFOD1	10.8828	11.1855	10.9847	10.9824	10.9969	11.0585	11.0267	11.1055	10.9682	11.0276	11.1308	11.121
ENSG00000087266	SH3BP2	10.616	10.7517	10.6348	10.8373	10.6716	10.6863	10.7739	10.9673	10.576	10.6936	10.7859	10.7264
ENSG00000087269	NOP14	11.3361	11.3488	11.2371	11.2016	11.1184	11.1695	11.3017	11.2686	11.2055	11.2065	11.2119	11.2512
ENSG00000087274	ADD1	12.2139	12.357	12.1902	12.0158	12.0453	12.1086	12.1154	12.1365	12.1615	12.2328	12.165	12.2292
ENSG00000087299	L2HGDH	10.2957	10.1317	10.2663	10.1941	10.3625	10.2372	10.1754	10.0792	10.0489	10.2661	10.0143	10.0985
ENSG00000087301	TXNDC16	9.9494	9.86228	9.95025	9.89912	9.91214	9.90131	10.0022	10.0362	10.0023	9.77486	9.79974	9.78686
ENSG00000087302	RTRAF	11.224	11.24	11.2172	11.2293	11.2407	11.3405	11.3614	11.2103	11.2539	11.3009	11.2873	11.3221
ENSG00000087303	NID2	9.23377	9.2252	9.13157	9.18026	9.18624	9.24551	9.12821	9.08208	9.15026	9.08208	9.1087	9.22558
ENSG00000087338	GMCL1	10.7422	10.6048	10.7198	10.7276	10.8684	10.7953	10.8013	10.699	10.7488	10.8521	10.8099	10.7223
ENSG00000087365	SF3B2	12.4886	12.5522	12.435	12.4466	12.4557	12.4756	12.3992	12.4663	12.3284	12.5006	12.4275	12.5467
ENSG00000087448	KLHL42	10.2269	10.1695	10.2986	10.3142	10.3544	10.2	10.3163	10.3309	10.278	10.2001	10.2521	10.2792
ENSG00000087460	GNAS	14.0737	13.9918	14.0009	13.9782	13.9217	13.9383	13.9701	14.0253	14.0297	13.8579	13.9294	13.9316
ENSG00000087470	DNM1L	11.3224	11.4101	11.3482	11.3489	11.2829	11.3795	11.3475	11.4694	11.4695	11.511	11.4089	11.4034
ENSG00000087494	PTHLH	9.3661	9.3755	9.28677	9.3328	9.31591	9.34436	9.38053	9.40814	9.39163	9.41602	9.42302	9.37852
ENSG00000087495	PHACTR3	9.08208	9.18515	9.08208	9.08208	9.14399	9.08208	9.08208	9.08208	9.08208	9.08208	9.08208	9.08208
ENSG00000087502	ERGIC2	10.4273	10.5957	10.4711	10.5271	10.3893	10.3513	10.552	10.6727	10.6399	10.4188	10.4107	10.4153
ENSG00000087510	TFAP2C	9.08208	9.08208	9.08208	9.08208	9.08208	9.08208	9.08208	9.08208	9.08208	9.08208	9.08208	9.08208
ENSG00000087586	AURKA	11.1809	11.0475	11.1662	11.1709	11.2421	11.2455	11.0913	10.9697	11.0925	11.019	11.0043	11.0681
ENSG00000087589	CASS4	10.7042	10.8206	10.8683	10.5256	10.5558	10.5479	10.6447	10.7431	10.71	10.8647	10.7945	10.755
ENSG00000087842	PIR	9.51684	9.45183	9.38332	9.50315	9.4119	9.56905	9.40059	9.46451	9.43013	9.46735	9.4761	9.49883
ENSG00000087884	AAMDC	9.83936	9.85737	9.89213	9.8699	9.98223	9.8459	9.91648	9.90714	9.9153	9.89519	9.95359	9.88845
ENSG00000087903	RFX2	9.6392	9.7075	9.59763	9.60453	9.72417	9.64325	9.54919	9.65719	9.95484	9.60207	9.63666	9.60199
ENSG00000087995	METTL2A	10.3079	10.3196	10.4147	10.2861	10.3525	10.3028	10.3225	10.3813	10.3712	10.3291	10.3469	10.3674
ENSG00000088002	SULT2B1	9.2129	9.24288	9.23776	9.12901	9.28019	9.16275	9.13339	9.2019	9.17489	9.16065	9.16512	9.22134
ENSG00000088035	ALG6	9.96401	9.90189	9.99247	10.0224	10.0339	9.97283	9.94723	9.96991	10.0231	9.89942	9.97843	9.95145
ENSG00000088038	CNOT3	11.0486	11.0276	10.986	11.0211	10.8276	10.9177	10.9845	10.9397	10.9673	10.6495	10.7136	10.8544
ENSG00000088179	PTPN4	10.0133	10.116	9.95433	9.81092	9.89073	10.07	10.0091	10.1448	9.87472	9.80442	10.0822	9.8019
ENSG00000088205	DDX18	12.0394	11.9593	11.9324	11.9819	11.8606	11.7915	11.8496	11.8599	11.7928	11.8903	11.8761	11.888
ENSG00000088247	KHSRP	14.1983	14.3122	14.1391	13.9252	13.9367	13.9935	13.9283	13.9188	13.8385	14.1149	14.0905	14.168
ENSG00000088256	GNA11	11.1192	10.8194	10.7246	10.8086	10.979	10.9897	10.8404	10.5834	10.6072	10.9105	10.5952	10.8913
ENSG00000088280	ASAP3	9.5836	9.61733	9.66603	9.60272	9.58063	9.6388	9.66124	9.53295	9.49599	9.57841	9.70122	9.68935
ENSG00000088298	EDEM2	9.98003	10.0893	10.043	9.95246	9.97473	9.99434	10.1322	10.1245	10.0748	9.97285	10.0767	10.0561
ENSG00000088305	DNMT3B	11.7146	11.6708	11.559	11.8097	11.7689	11.7679	11.6814	11.6307	11.5975	11.7602	11.669	11.9053
ENSG00000088320	REM1	9.25622	9.27824	9.25695	9.23745	9.20488	9.17041	9.31342	9.27438	9.21631	9.26829	9.26137	9.18838
ENSG00000088325	TPX2	12.4066	12.26	12.2842	12.3059	12.3544	12.3259	12.3307	12.3187	12.258	12.3477	12.2435	12.3618
ENSG00000088340	FER1L4	9.08208	9.15823	9.08208	9.08208	9.08208	9.13209	9.08208	9.14571	9.08208	9.08208	9.08208	9.08208
ENSG00000088356	PDRG1	10.1827	10.0967	10.1449	10.2381	10.1896	10.1819	10.2026	10.0923	10.1619	10.1751	10.2097	10.2291
ENSG00000088367	EPB41L1	9.21874	9.21852	9.23721	9.15324	9.17253	9.26574	9.14386	9.28227	9.18761	9.24755	9.19099	9.25117
ENSG00000088386	SLC15A1	9.13774	9.13529	9.08208	9.08208	9.08208	9.08208	9.08208	9.20167	9.16689	9.08208	9.15859	9.16953
ENSG00000088387	DOCK9	9.8603	9.7675	9.55151	9.71918	9.4702	9.48041	9.84239	9.44438	9.60865	9.3136	9.48398	9.5074
ENSG00000088448	ANKRD10	10.6329	10.6347	10.5361	10.4474	10.4277	10.4945	10.499	10.4556	10.5593	10.5147	10.4622	10.581
ENSG00000088451	TGDS	10.1617	10.0638	10.1797	10.2586	10.2826	10.2678	10.1715	10.1835	10.2469	10.2632	10.2128	10.1515
ENSG00000088538	DOCK3	9.64528	9.65313	9.60265	9.6154	9.61063	9.61785	9.52054	9.54125	9.41573	9.46832	9.5677	9.50498
ENSG00000088543	C3orf18	9.5018	9.55531	9.45998	9.5766	9.53587	9.63013	9.51761	9.69991	9.56609	9.62265	9.52495	9.45021
ENSG00000088682	COQ9	10.5471	10.6151	10.5567	10.6651	10.631	10.7264	10.671	10.527	10.473	10.5276	10.5824	10.4791
ENSG00000088726	TMEM40	9.08208	9.08208	9.08208	9.08208	9.08208	9.17088	9.08208	9.08208	9.08208	9.08208	9.08208	9.08208
ENSG00000088727	KIF9	9.8753	9.84914	9.8532	9.86842	9.86913	9.84613	9.99407	9.89929	9.87396	9.85635	9.94885	9.92103
ENSG00000088756	ARHGAP28	9.08208	9.08208	9.08208	9.08208	9.08208	9.08208	9.08208	9.08208	9.08208	9.08208	9.08208	9.16883
ENSG00000088766	CRLS1	10.6636	10.7334	10.8878	10.9518	10.9449	10.9494	10.9675	10.7837	11.007	10.8925	10.8127	10.8481
ENSG00000088782	DEFB127	9.08208	9.08208	9.08208	9.08208	9.08208	9.08208	9.08208	9.08208	9.08208	9.08208	9.08208	9.08208
ENSG00000088808	PPP1R13B	10.63	10.7955	10.5031	10.6152	10.5708	10.8426	10.4643	10.2757	10.4586	10.6465	10.8701	10.9647
ENSG00000088812	ATRN	10.2174	10.2703	10.2483	10.188	10.4228	10.2882	10.3591	10.279	10.3075	10.2948	10.3466	10.248
ENSG00000088826	SMOX	10.0788	10.0868	10.2578	9.99458	9.97201	10.0896	10.0915	10.1032	10.1906	10.0706	10.1387	9.95894
ENSG00000088827	SIGLEC1	9.08208	9.08208	9.08208	9.08208	9.08208	9.08208	9.13785	9.08208	9.08208	9.08208	9.15091	9.08208
ENSG00000088832	FKBP1A	12.8537	12.8794	12.7821	12.9121	12.9058	12.874	12.9226	12.8784	12.8294	12.8066	12.7721	12.8407
ENSG00000088833	NSFL1C	11.1184	11.0831	11.1461	11.1059	11.1296	11.0898	11.0801	11.0488	11.105	11.1241	11.1605	11.1776
ENSG00000088836	SLC4A11	9.63393	9.72733	9.57985	9.9759	10.0228	9.69954	9.95136	9.66465	9.62703	9.73907	9.70028	9.83141
ENSG00000088854	C20orf194	9.79955	9.78001	9.7768	9.72323	9.66364	9.75634	9.83225	9.82045	9.79655	9.81729	9.83012	9.80692
ENSG00000088876	ZNF343	9.89191	9.78233	9.89811	9.86499	9.83498	9.80554	9.82582	9.85017	9.95311	9.88752	9.77167	9.79117
ENSG00000088881	EBF4	9.26578	9.28615	9.34683	9.22533	9.21598	9.17751	9.33738	9.22213	9.24666	9.2358	9.217	9.20748
ENSG00000088882	CPXM1	9.63533	9.6599	9.60629	9.60588	9.53511	9.57778	9.69445	9.72551	9.75552	9.47742	9.49928	9.5059
ENSG00000088888	MAVS	11.257	11.3367	11.1136	11.0797	11.0333	11.0763	11.0984	11.0836	11.019	11.0274	10.9932	11.0147
ENSG00000088899	LZTS3	9.9075	10.0298	10.0192	9.89931	9.88749	9.84629	9.94245	9.96448	9.94178	9.86072	9.93366	9.88333
ENSG00000088926	F11	9.08208	9.08208	9.08208	9.08208	9.08208	9.08208	9.08208	9.08208	9.08208	9.08208	9.08208	9.08208
ENSG00000088930	XRN2	11.7539	11.7412	11.791	11.7513	11.849	11.823	11.7815	11.8036	11.7439	11.8538	11.8517	11.8431
ENSG00000088970	KIZ	9.96647	9.79059	9.84415	9.81101	9.78289	9.83948	9.80964	9.9166	9.90324	9.95322	9.99908	9.96787
ENSG00000088986	DYNLL1	11.118	11.0823	11.081	11.1508	11.1489	11.0367	11.0272	11.15	11.0663	11.0834	11.0862	11.0769
ENSG00000088992	TESC	10.3617	10.4513	10.3107	10.5435	10.5279	10.5092	10.4784	10.5209	10.5595	10.2759	10.2199	10.21
ENSG00000089006	SNX5	12.3567	12.3364	12.3787	12.2148	12.3779	12.3789	12.412	12.2798	12.3423	12.5114	12.4749	12.5247
ENSG00000089009	AC004086.1	14.7319	14.6421	14.7495	14.7282	14.6717	14.6654	14.8313	14.8168	14.8868	14.7069	14.6783	14.6404
ENSG00000089012	SIRPG	9.08208	9.1421	9.08208	9.08208	9.08208	9.08208	9.08208	9.08208	9.08208	9.08208	9.08208	9.08208
ENSG00000089022	MAPKAPK5	10.4303	10.3375	10.415	10.1801	10.1306	10.3171	10.2384	10.3839	10.1548	10.2958	10.4337	10.4138
ENSG00000089041	P2RX7	9.51298	9.51488	9.49647	9.42776	9.45215	9.52388	9.6195	9.51649	9.55958	9.52042	9.59031	9.45828
ENSG00000089048	ESF1	10.1929	10.105	10.0628	10.2092	10.1129	10.1238	10.0308	10.0447	9.9789	10.1752	10.1332	10.1549
ENSG00000089050	RBBP9	9.99686	9.88915	9.84892	10.0273	9.95822	9.90377	9.84379	10.0198	9.92833	9.92782	9.88923	9.86817
ENSG00000089053	ANAPC5	11.7436	11.5757	11.68	11.6844	11.8459	11.7317	11.6696	11.6533	11.7335	11.7725	11.8662	11.7536
ENSG00000089057	SLC23A2	10.4214	10.1984	10.5392	10.3416	10.3705	10.3951	10.4365	10.6037	10.3172	10.4722	10.511	10.5727
ENSG00000089060	SLC8B1	10.898	11.0073	10.9786	10.8669	11.0028	10.9295	11.0237	10.983	10.9341	10.7488	10.8807	10.7593
ENSG00000089063	TMEM230	11.6323	11.6091	11.6715	11.6346	11.6382	11.5806	11.6317	11.6185	11.7378	11.7045	11.6503	11.692
ENSG00000089091	DZANK1	9.31299	9.38314	9.2784	9.24868	9.34197	9.39038	9.24581	9.45072	9.44113	9.28409	9.28599	9.32264
ENSG00000089094	KDM2B	11.2551	11.2834	11.23	11.2576	11.2569	11.2427	11.1357	11.1228	11.0704	11.0464	11.2994	11.1291
ENSG00000089101	CFAP61	9.08208	9.08208	9.08208	9.08208	9.08208	9.08208	9.17214	9.08208	9.08208	9.14448	9.08208	9.08208
ENSG00000089116	LHX5	9.08208	9.08208	9.08208	9.08208	9.08208	9.08208	9.08208	9.08208	9.08208	9.08208	9.14185	9.08208
ENSG00000089123	TASP1	9.81392	9.8003	9.87173	9.91676	9.87511	9.76585	9.765	9.80388	9.82661	9.89875	9.86544	9.78776
ENSG00000089127	AC004551.1	9.62712	9.44228	9.63562	9.58335	9.51472	9.59788	9.58803	9.67166	9.6649	9.6003	9.50856	9.5649
ENSG00000089154	GCN1	12.782	12.8621	12.5448	12.7913	12.6351	12.8453	12.6029	12.6282	12.5815	12.5775	12.6053	12.7133
ENSG00000089157	RPLP0	16.0064	16.0177	16.1049	16.0483	16.0404	16.0439	16.0963	16.0083	16.1692	16.1019	16.1648	16.1094
ENSG00000089159	PXN	10.2514	10.499	10.2471	10.2959	10.3223	10.5146	10.2637	10.1316	10.2882	10.3013	10.3443	10.4171
ENSG00000089163	SIRT4	9.36863	9.31504	9.34484	9.24667	9.21914	9.2222	9.32797	9.2919	9.39459	9.28825	9.28085	9.29524
ENSG00000089169	RPH3A	9.08208	9.08208	9.08208	9.08208	9.13954	9.08208	9.08208	9.08208	9.08208	9.17557	9.08208	9.08208
ENSG00000089177	KIF16B	10.0034	9.98383	10.0841	9.99521	9.93342	9.97064	10.3379	10.0663	9.98855	10.1372	10.098	10.2624
ENSG00000089195	TRMT6	10.5904	10.5836	10.516	10.5677	10.4	10.4114	10.648	10.4508	10.5224	10.6743	10.5733	10.5069
ENSG00000089199	CHGB	9.08208	9.08208	9.13837	9.17337	9.08208	9.16322	9.08208	9.16398	9.08208	9.22296	9.1595	9.08208
ENSG00000089220	PEBP1	12.1342	12.031	12.0032	12.0617	12.1138	12.1385	11.9529	11.9238	11.7932	12.0935	12.0668	12.1475
ENSG00000089225	TBX5	9.08208	9.08208	9.08208	9.08208	9.08208	9.08208	9.08208	9.08208	9.08208	9.08208	9.08208	9.14343
ENSG00000089234	BRAP	10.4132	10.3891	10.3978	10.38	10.4053	10.3278	10.4729	10.4495	10.3982	10.4414	10.3873	10.4491
ENSG00000089248	ERP29	11.417	11.2666	11.4563	11.3344	11.3638	11.3919	11.3172	11.2351	11.3388	11.4763	11.4995	11.4626
ENSG00000089250	NOS1	9.13716	9.08208	9.16002	9.08208	9.08208	9.17911	9.08208	9.14005	9.08208	9.13731	9.08208	9.08208
ENSG00000089280	FUS	13.5649	13.2994	13.4057	13.4641	13.457	13.3505	13.2685	13.2741	13.3479	13.4627	13.4377	13.503
ENSG00000089289	IGBP1	10.8642	10.8377	10.9912	10.8093	10.7718	10.7853	10.7383	10.7338	10.8161	10.8222	10.7972	10.7691
ENSG00000089327	FXYD5	11.9439	11.9738	12.0308	11.9898	11.9414	12.0481	12.0499	12.0722	12.0636	12.2054	12.2098	12.1801
ENSG00000089335	ZNF302	10.0854	10.049	10.0311	10.1615	10.0639	10.0807	10.0079	10.0106	9.96934	10.1466	10.1005	10.0614
ENSG00000089351	GRAMD1A	11.991	12.1587	12.0444	12.0476	11.9332	12.0991	11.9457	11.9255	11.945	11.9549	12.0511	12.0123
ENSG00000089356	FXYD3	9.08208	9.08208	9.08208	9.08208	9.08208	9.08208	9.08208	9.08208	9.08208	9.14579	9.08208	9.14166
ENSG00000089472	HEPH	11.427	11.2774	11.2268	11.3917	11.4038	11.422	11.1003	11.1699	11.2025	11.5013	11.5244	11.3754
ENSG00000089486	CDIP1	10.6992	10.7724	10.6219	10.7408	10.8233	10.5495	10.6292	10.7267	10.79	10.5656	10.6954	10.476
ENSG00000089505	CMTM1	9.26062	9.24507	9.32644	9.26242	9.29786	9.2839	9.32571	9.26398	9.28745	9.23071	9.30619	9.3174
ENSG00000089558	KCNH4	9.49048	9.5578	9.50624	9.45276	9.44831	9.49636	9.43497	9.46441	9.52968	9.48006	9.54975	9.4906
ENSG00000089597	GANAB	14.035	14.1516	14.1087	14.0946	14.1622	14.0852	14.0346	14.0067	14.0529	14.0743	14.0832	14.0252
ENSG00000089639	GMIP	11.4611	11.4717	11.4203	11.3043	11.2387	11.3231	11.2269	11.4043	11.4285	11.4654	11.5675	11.5339
ENSG00000089682	RBM41	9.63982	9.47495	9.66949	9.55786	9.65094	9.55069	9.62756	9.68824	9.76717	9.59042	9.63071	9.61031
ENSG00000089685	BIRC5	11.918	12.0322	11.9444	12.0943	12.0812	11.9956	12.0382	12.0763	12.0481	11.8152	11.7189	11.7514
ENSG00000089692	LAG3	9.17892	9.1418	9.08208	9.08208	9.08208	9.13707	9.17489	9.2457	9.14116	9.17062	9.15648	9.15097
ENSG00000089693	MLF2	11.8629	12.0096	11.8899	11.9122	11.7824	11.9135	11.7317	11.7835	11.8074	11.6662	11.7705	11.7974
ENSG00000089723	OTUB2	9.35016	9.41051	9.36123	9.38177	9.48222	9.5526	9.3207	9.36341	9.34904	9.36685	9.31986	9.41958
ENSG00000089737	DDX24	10.7775	10.4952	10.5297	10.6838	10.5339	10.4902	10.713	10.9118	10.6717	10.6245	10.5624	10.7094
ENSG00000089775	ZBTB25	9.76058	9.59105	9.74011	9.64531	9.59402	9.63116	9.66714	9.70433	9.8247	9.70963	9.80026	9.68889
ENSG00000089818	NECAP1	10.3527	10.4058	10.5221	10.3592	10.2982	10.2422	10.1661	10.2507	10.2789	10.4153	10.4193	10.286
ENSG00000089820	ARHGAP4	11.5247	11.5115	11.3569	11.3345	11.201	11.3257	11.3182	11.3712	11.3095	11.3597	11.5072	11.5581
ENSG00000089847	ANKRD24	9.16936	9.18361	9.22845	9.15117	9.15416	9.15865	9.18896	9.15812	9.08208	9.15471	9.26836	9.15412
ENSG00000089876	DHX32	10.4248	10.3954	10.3961	10.4023	10.4201	10.3977	10.3878	10.4644	10.2959	10.349	10.3955	10.366
ENSG00000089902	RCOR1	11.0992	11.2624	11.2607	11.2091	11.2467	11.1829	11.1523	11.1682	11.1577	11.1312	11.156	11.1577
ENSG00000089916	GPATCH2L	10.9517	10.8484	10.9649	10.7379	10.9176	10.6066	10.7876	10.8827	10.8056	10.7429	10.7669	10.8751
ENSG00000090006	LTBP4	11.7195	12.0587	11.8734	11.6756	11.6477	11.6991	11.6091	11.8607	11.7153	11.5414	11.9112	11.6817
ENSG00000090013	BLVRB	12.6284	12.9286	12.902	12.5397	12.4229	12.451	12.6885	12.7517	12.7993	12.2469	12.4066	12.168
ENSG00000090020	SLC9A1	10.7125	10.8242	10.5675	10.6093	10.7021	10.7067	10.6037	10.7162	10.7092	10.6624	10.8568	10.7581
ENSG00000090054	SPTLC1	11.2615	11.2326	11.241	11.1742	11.2222	11.1148	11.1348	11.13	11.084	11.1873	11.2251	11.1589
ENSG00000090060	PAPOLA	12.1773	11.9451	11.9566	12.0428	12.1488	12.0016	11.8863	12.0693	12.0397	11.9815	11.9466	11.9759
ENSG00000090061	CCNK	11.5157	11.3722	11.654	11.5172	11.5703	11.5184	11.6036	11.6184	11.6402	11.447	11.6854	11.4886
ENSG00000090097	PCBP4	9.78882	9.79332	9.79079	9.57851	9.71315	9.70967	9.70147	9.71733	9.73129	9.74144	9.69601	9.7239
ENSG00000090104	RGS1	9.20254	9.17747	9.16693	9.1377	9.08208	9.14202	9.14218	9.08208	9.19173	9.08208	9.14019	9.18522
ENSG00000090238	YPEL3	10.1736	10.1867	10.2239	10.2077	10.1911	10.2016	10.2526	10.1676	10.2549	10.0604	10.0419	10.0605
ENSG00000090263	MRPS33	10.545	10.5417	10.5426	10.5999	10.5623	10.5798	10.5229	10.5319	10.6206	10.5237	10.5803	10.5204
ENSG00000090266	NDUFB2	11.4904	11.5066	11.4389	11.6062	11.5764	11.5639	11.72	11.6539	11.693	11.5102	11.423	11.4694
ENSG00000090273	NUDC	12.1903	12.1423	12.1799	12.1668	12.0742	12.0964	12.108	12.1102	12.1579	12.1815	12.1385	12.1887
ENSG00000090316	MAEA	11.0903	10.9947	11.0533	11.1139	10.9907	11.0607	10.9381	10.9919	10.9242	11.0479	11.0739	11.0462
ENSG00000090339	ICAM1	9.63533	9.60966	9.63461	9.72114	9.67302	9.704	9.61493	9.69888	9.62915	9.60437	9.65246	9.66837
ENSG00000090372	STRN4	12.4236	12.7192	12.3684	12.3959	12.2865	12.5196	12.4543	12.449	12.5436	12.2072	12.3951	12.3574
ENSG00000090376	IRAK3	10.5318	10.3952	10.4117	10.5423	10.5564	10.5385	10.5416	10.3668	10.4259	10.6336	10.4678	10.6128
ENSG00000090382	LYZ	10.9002	10.8336	10.9969	10.8984	10.8824	10.8701	10.9473	10.9394	10.9884	10.9699	11.0953	10.9971
ENSG00000090402	SI	9.08208	9.08208	9.08208	9.08208	9.08208	9.08208	9.08208	9.08208	9.08208	9.08208	9.08208	9.08208
ENSG00000090432	MUL1	10.7355	10.821	10.7493	10.6962	10.7172	10.7115	10.7264	10.6599	10.7052	10.7105	10.6805	10.6786
ENSG00000090447	TFAP4	10.6664	10.645	10.6144	10.6397	10.6948	10.5885	10.5447	10.5561	10.5528	10.6627	10.619	10.7048
ENSG00000090470	PDCD7	10.6531	10.6413	10.5149	10.6526	10.6186	10.6284	10.6368	10.5699	10.6454	10.3984	10.4899	10.4812
ENSG00000090487	SPG21	11.1053	11.0681	11.1894	11.1014	11.1336	11.1325	11.047	11.0318	11.0962	11.0732	11.0949	11.0684
ENSG00000090512	FETUB	9.08208	9.08208	9.08208	9.08208	9.08208	9.08208	9.08208	9.08208	9.08208	9.08208	9.08208	9.08208
ENSG00000090520	DNAJB11	10.8411	10.7862	10.8839	10.8451	10.8196	10.7581	10.8016	10.8375	10.7783	10.916	10.8987	10.9151
ENSG00000090530	P3H2	9.15738	9.16585	9.22467	9.14529	9.31625	9.22509	9.1335	9.23316	9.08208	9.16746	9.16455	9.13231
ENSG00000090534	THPO	9.08208	9.08208	9.08208	9.08208	9.20726	9.1346	9.1574	9.08208	9.08208	9.08208	9.08208	9.08208
ENSG00000090539	CHRD	9.08208	9.18041	9.08208	9.08208	9.08208	9.08208	9.08208	9.08208	9.08208	9.11984	9.08208	9.08208
ENSG00000090554	FLT3LG	9.702	9.73986	9.64305	9.75311	9.68833	9.76838	9.70455	9.74666	9.72098	9.7764	9.84871	9.83314
ENSG00000090565	RAB11FIP3	9.64962	9.814	9.79878	9.6113	9.75701	9.63277	9.68295	9.76552	9.59668	9.61021	9.64688	9.87396
ENSG00000090581	GNPTG	10.4419	10.4376	10.4311	10.4528	10.4114	10.4697	10.3998	10.4267	10.375	10.3706	10.3539	10.3963
ENSG00000090612	ZNF268	9.66183	9.66148	9.69883	9.7082	9.72467	9.83942	9.83323	9.68288	9.7418	9.76262	9.79109	9.78053
ENSG00000090615	GOLGA3	10.5198	10.5944	10.5105	10.526	10.3788	10.5381	11.0342	10.6402	10.4858	10.3552	10.2033	10.4848
ENSG00000090621	PABPC4	13.3287	13.22	13.3123	13.3089	13.2819	13.2734	13.4007	13.3569	13.4271	13.1954	13.1972	13.1665
ENSG00000090659	CD209	9.08208	9.08208	9.08208	9.08208	9.08208	9.08208	9.08208	9.08208	9.08208	9.08208	9.08208	9.14343
ENSG00000090661	CERS4	9.33602	9.28959	9.23037	9.29299	9.23593	9.32713	9.34694	9.2391	9.25366	9.32615	9.28771	9.31226
ENSG00000090674	MCOLN1	10.7213	10.9966	10.7396	10.7165	10.8337	10.8013	10.6171	10.5674	10.7791	10.9471	10.9128	10.9274
ENSG00000090686	USP48	11.4837	11.3461	11.4554	11.3182	11.4345	11.456	11.5107	11.5397	11.4871	11.3438	11.3101	11.3945
ENSG00000090776	EFNB1	9.88012	9.92905	9.89068	9.90094	9.86861	9.90536	9.84456	9.78941	9.84569	9.84071	9.93718	9.79684
ENSG00000090857	PDPR	11.9399	11.7694	11.8333	11.8443	11.8488	11.6028	11.8233	11.6677	11.6778	11.8984	11.7593	11.7806
ENSG00000090861	AARS	13.2638	13.5417	13.5002	13.2652	13.3369	13.3683	13.3129	13.3816	13.2585	13.4092	13.4691	13.4437
ENSG00000090863	GLG1	11.41	11.2963	11.363	11.357	11.3901	11.3355	11.4017	11.3527	11.3386	11.4156	11.3094	11.4615
ENSG00000090889	KIF4A	10.7088	10.6536	10.5738	10.6127	10.6495	10.7524	10.528	10.5178	10.474	10.6562	10.5519	10.6272
ENSG00000090905	TNRC6A	10.2714	10.4913	10.1866	10.3447	10.4047	10.4597	10.5011	10.2698	10.4132	10.3888	10.2524	10.3788
ENSG00000090924	PLEKHG2	10.2838	10.1765	10.0936	10.1506	9.97573	10.2549	10.0816	10.007	10.1214	10.1533	10.2718	10.2161
ENSG00000090932	DLL3	9.44931	9.41934	9.38846	9.46121	9.46063	9.49827	9.43691	9.45783	9.42055	9.41594	9.41948	9.39563
ENSG00000090971	NAT14	10.8041	10.8345	10.8524	10.8395	10.8231	10.7771	10.84	10.8651	10.8455	10.8499	10.8672	10.8599
ENSG00000090975	PITPNM2	10.4686	10.319	10.3055	10.5293	10.4714	10.4053	10.3777	10.5368	10.3534	10.3435	10.2615	10.3334
ENSG00000090989	EXOC1	10.3052	10.3605	10.3102	10.2502	10.2944	10.2689	10.2918	10.3131	10.3286	10.3499	10.3536	10.3919
ENSG00000091009	RBM27	11.0692	11.0177	11.1606	11.0114	11.1519	11.2164	11.1668	11.0564	11.0855	11.1787	11.1995	11.2385
ENSG00000091010	POU4F3	9.14309	9.18663	9.16915	9.08208	9.14327	9.08208	9.25226	9.14656	9.21608	9.18922	9.21534	9.18821
ENSG00000091039	OSBPL8	11.2479	11.1308	11.1918	11.1283	11.2688	11.2141	11.0568	11.0386	11.1736	11.1816	11.2659	11.2283
ENSG00000091073	DTX2	9.94618	10.0839	9.89366	10.02	9.82292	9.80306	10.1155	9.76262	9.97243	9.87134	9.96957	9.96565
ENSG00000091106	NLRC4	9.26891	9.23875	9.20653	9.14018	9.18848	9.23632	9.19081	9.19105	9.25945	9.19019	9.16767	9.16968
ENSG00000091127	PUS7	10.4832	10.5244	10.6963	10.5401	10.4685	10.5675	10.5192	10.5009	10.4645	10.4933	10.5092	10.4086
ENSG00000091128	LAMB4	9.14417	9.16615	9.14423	9.14031	9.14348	9.08208	9.08208	9.17165	9.08208	9.08208	9.08208	9.14386
ENSG00000091129	NRCAM	9.23267	9.18473	9.35795	9.15536	9.20086	9.15072	9.16908	9.29931	9.46654	9.15001	9.08208	9.26043
ENSG00000091136	LAMB1	10.6445	10.9904	10.6208	10.7512	10.5833	10.7112	10.5679	10.7191	10.8009	10.9273	11.1254	11.1128
ENSG00000091137	SLC26A4	9.20965	9.19131	9.20982	9.18945	9.13856	9.14001	9.2253	9.16143	9.21929	9.2221	9.16079	9.16193
ENSG00000091138	SLC26A3	9.08208	9.08208	9.08208	9.08208	9.14348	9.08208	9.08208	9.08208	9.08208	9.08208	9.08208	9.08208
ENSG00000091140	DLD	11.9232	11.9997	11.9657	12.0488	12.0578	12.0356	11.9549	11.9691	11.8107	11.8002	11.6941	11.9179
ENSG00000091157	WDR7	10.182	10.1994	10.1877	10.1461	10.2671	10.236	10.2385	10.2002	10.2349	10.3966	10.1602	10.2502
ENSG00000091164	TXNL1	11.1803	11.1345	11.2264	11.2377	11.2768	11.2804	11.1782	11.2348	11.1451	11.2477	11.2943	11.2658
ENSG00000091181	IL5RA	9.35244	9.29422	9.21391	9.36413	9.30957	9.29128	9.28909	9.28296	9.27709	9.2437	9.41886	9.31428
ENSG00000091262	ABCC6	9.20525	9.08208	9.18882	9.18338	9.24414	9.20758	9.19286	9.2752	9.08208	9.22011	9.20175	9.20471
ENSG00000091317	CMTM6	10.0777	10.1403	10.2065	10.1838	10.2732	10.2776	10.2228	10.2775	10.1638	10.4083	10.4101	10.3265
ENSG00000091409	ITGA6	9.45673	9.18426	9.33856	9.29959	9.3279	9.28255	9.2946	9.25452	9.34298	9.40539	9.25994	9.1877
ENSG00000091428	RAPGEF4	9.43766	9.48563	9.44984	9.69917	9.62065	9.50547	9.51136	9.44648	9.56607	9.58623	9.61527	9.66485
ENSG00000091436	MAP3K20	11.7373	11.7522	11.7228	11.8062	11.8509	11.8342	11.742	11.7093	11.7764	11.8929	11.829	11.9158
ENSG00000091482	SMPX	9.14757	9.08208	9.08208	9.13683	9.08208	9.08208	9.08208	9.08208	9.08208	9.08208	9.08208	9.08208
ENSG00000091483	FH	10.7045	10.7077	10.7025	10.7291	10.7333	10.7372	10.5751	10.4761	10.4709	10.6791	10.5751	10.6144
ENSG00000091490	SEL1L3	11.4644	11.5587	11.6647	11.4025	11.3116	11.5044	11.3844	11.3871	11.4176	11.3592	11.461	11.3771
ENSG00000091513	TF	9.79619	10.0984	9.839	9.7321	9.70079	9.83952	9.9412	9.9705	9.84068	9.80308	9.84027	9.8182
ENSG00000091527	CDV3	11.9968	11.9873	12.0704	11.9934	11.9956	12.0895	11.9285	11.9487	11.9515	11.8818	11.8926	11.8355
ENSG00000091536	MYO15A	9.08208	9.08208	9.19511	9.08208	9.17602	9.08208	9.2042	9.1352	9.08208	9.17653	9.11281	9.08208
ENSG00000091542	ALKBH5	11.6489	11.624	11.759	11.7862	11.7935	11.812	11.7322	11.6845	11.6561	11.4907	11.5636	11.5359
ENSG00000091583	APOH	9.08208	9.18602	9.08208	9.08208	9.08208	9.08208	9.08208	9.08208	9.08208	9.08208	9.08208	9.08208
ENSG00000091592	NLRP1	9.88258	10.1005	9.86948	9.90397	9.8791	9.71175	9.90021	9.99315	9.8555	9.79923	9.84831	9.84891
ENSG00000091622	PITPNM3	9.21512	9.16518	9.08208	9.15444	9.14165	9.08208	9.17097	9.1879	9.08208	9.08208	9.14007	9.14167
ENSG00000091640	SPAG7	11.1155	11.1601	11.2172	11.1214	11.1271	11.1835	11.071	11.0638	11.0926	11.3281	11.3319	11.2751
ENSG00000091651	ORC6	10.3644	10.232	10.2303	10.4051	10.2951	10.3951	10.3164	10.2198	10.0824	10.3332	10.3501	10.3387
ENSG00000091656	ZFHX4	9.08208	9.136	9.08208	9.08208	9.13731	9.13888	9.1959	9.08208	9.08208	9.13479	9.13623	9.08208
ENSG00000091664	SLC17A6	9.08208	9.08208	9.08208	9.08208	9.08208	9.08208	9.08208	9.08208	9.08208	9.08208	9.08208	9.08208
ENSG00000091704	CPA1	9.08208	9.08208	9.08208	9.08208	9.08208	9.14487	9.08208	9.08208	9.08208	9.08208	9.08208	9.08208
ENSG00000091732	ZC3HC1	10.3011	10.3025	10.3716	10.3081	10.301	10.2516	10.3289	10.2701	10.3169	10.33	10.2903	10.3663
ENSG00000091831	ESR1	9.08208	9.11368	9.19901	9.08208	9.08208	9.08208	9.08208	9.08208	9.08208	9.08208	9.08208	9.08208
ENSG00000091844	RGS17	9.75345	9.77712	9.71886	9.72234	9.68052	9.73122	9.74833	9.80526	9.72179	9.74939	9.75226	9.78287
ENSG00000091879	ANGPT2	9.54358	9.48824	9.5433	9.43184	9.36726	9.47378	9.40675	9.53767	9.45266	9.34307	9.37016	9.33359
ENSG00000091947	TMEM101	11.0259	11.1402	11.1443	11.163	11.1829	11.132	11.0347	10.9993	11.079	11.071	11.144	11.1483
ENSG00000091972	CD200	9.08208	9.15032	9.13358	9.18364	9.08208	9.08208	9.08208	9.13367	9.14499	9.1545	9.19803	9.08208
ENSG00000091986	CCDC80	9.23393	9.13153	9.17143	9.13018	9.24865	9.19874	9.13469	9.08208	9.13499	9.20904	9.22813	9.12191
ENSG00000092009	CMA1	9.08208	9.08208	9.08208	9.08208	9.08208	9.08208	9.08208	9.08208	9.08208	9.08208	9.08208	9.08208
ENSG00000092010	PSME1	11.167	11.0708	11.1755	11.2567	11.306	11.2293	11.2189	11.136	11.2446	11.3435	11.3162	11.4145
ENSG00000092020	PPP2R3C	10.4361	10.4708	10.4275	10.3983	10.4225	10.3983	10.421	10.482	10.5478	10.5495	10.5158	10.435
ENSG00000092036	HAUS4	10.0405	10.1466	10.0552	10.0658	10.0836	10.0503	9.9862	10.017	10.1171	10.1633	10.0696	10.0348
ENSG00000092051	JPH4	9.35309	9.40057	9.30124	9.29477	9.34996	9.31206	9.37797	9.39276	9.30957	9.43623	9.36913	9.42346
ENSG00000092054	MYH7	9.08208	9.08208	9.08208	9.08208	9.08208	9.08208	9.08208	9.08208	9.08208	9.08208	9.08208	9.08208
ENSG00000092067	CEBPE	9.14355	9.22782	9.14355	9.22552	9.20456	9.19024	9.1466	9.21151	9.25963	9.14414	9.20114	9.08208
ENSG00000092068	SLC7A8	9.91209	9.94846	9.89816	10.0503	10.0154	9.84276	9.70624	9.74627	9.75687	9.52692	9.61156	9.50349
ENSG00000092094	OSGEP	10.4292	10.4559	10.3139	10.3153	10.2587	10.461	10.3734	10.5192	10.1992	10.4756	10.6083	10.3955
ENSG00000092096	SLC22A17	9.75771	9.77891	9.76959	9.82508	9.8505	9.86235	9.86104	9.86449	9.85887	9.69143	9.70486	9.83867
ENSG00000092098	RNF31	10.9644	10.8601	10.8143	10.8185	10.8035	10.8544	10.7525	10.6682	10.7702	10.8023	10.8837	11.0199
ENSG00000092108	SCFD1	10.3512	10.4571	10.3722	10.2952	10.2661	10.3	10.4925	10.4496	10.4247	10.467	10.4353	10.4026
ENSG00000092140	G2E3	10.5535	10.3775	10.4776	10.5683	10.5767	10.5117	10.5521	10.5024	10.5612	10.4274	10.4641	10.5063
ENSG00000092148	HECTD1	11.5883	11.5893	11.6074	11.6465	11.6727	11.717	11.6516	11.6228	11.7631	11.6126	11.6547	11.7052
ENSG00000092199	HNRNPC	14.3522	14.0698	14.2908	14.2524	14.2527	14.0225	13.992	13.9869	14.1837	14.3075	14.2708	14.2311
ENSG00000092200	RPGRIP1	9.08208	9.14062	9.14451	9.16432	9.23322	9.14503	9.17156	9.08208	9.08208	9.19053	9.08208	9.14417
ENSG00000092201	SUPT16H	12.6069	12.3028	12.5667	12.4942	12.4981	12.5257	12.4729	12.5271	12.4102	12.5586	12.543	12.6633
ENSG00000092203	TOX4	10.8753	10.8986	10.7888	10.9144	10.9677	10.6758	10.8086	10.782	10.829	10.8553	10.798	10.7333
ENSG00000092208	GEMIN2	10.0723	10.013	10.0255	9.97506	9.92947	9.90393	9.95738	9.9729	10.0006	10.1518	9.94748	9.9476
ENSG00000092295	TGM1	9.22647	9.15045	9.16176	9.24594	9.18885	9.25875	9.2533	9.15607	9.15991	9.20313	9.25096	9.15205
ENSG00000092330	AL096870.1	10.0339	10.119	10.0915	10.104	10.0869	10.12	10.0624	10.012	10.0536	10.0262	10.1231	10.1414
ENSG00000092345	DAZL	9.08208	9.08208	9.08208	9.08208	9.08208	9.08208	9.08208	9.08208	9.08208	9.08208	9.08208	9.08208
ENSG00000092377	TBL1Y	9.82553	9.93832	9.9457	9.96202	9.9478	9.97759	9.87703	9.84975	9.93798	9.99528	10.0123	9.99697
ENSG00000092421	SEMA6A	9.37541	9.37478	9.28842	9.22233	9.27461	9.39527	9.47405	9.45088	9.35349	9.45618	9.32933	9.39705
ENSG00000092439	TRPM7	10.7025	10.4268	10.6824	10.4401	10.4477	10.4815	10.4411	10.5254	10.4506	10.373	10.4418	10.3451
ENSG00000092445	TYRO3	10.3288	10.5149	10.408	10.4983	10.5488	10.5269	10.2718	10.4187	10.3141	10.4122	10.2058	10.4678
ENSG00000092470	WDR76	10.4331	10.474	10.4123	10.4055	10.1775	10.1981	10.2068	10.3104	10.4092	10.398	10.1309	10.2339
ENSG00000092529	CAPN3	9.16513	9.08208	9.13168	9.2265	9.21515	9.20047	9.08208	9.17247	9.08208	9.08208	9.08208	9.08208
ENSG00000092531	SNAP23	11.6286	11.708	11.6072	11.6655	11.696	11.6307	11.5437	11.6972	11.6661	11.7597	11.821	11.7055
ENSG00000092607	TBX15	9.25348	9.32914	9.37061	9.23968	9.22819	9.19157	9.28227	9.25598	9.30028	9.23018	9.22513	9.22912
ENSG00000092621	PHGDH	13.4269	13.6612	13.6921	13.5315	13.5784	13.6937	13.2351	13.1952	13.3073	13.5405	13.7303	13.6848
ENSG00000092758	COL9A3	9.08208	9.08208	9.08208	9.13921	9.08208	9.17998	9.08208	9.16652	9.08208	9.08208	9.08208	9.08208
ENSG00000092820	EZR	12.453	12.4554	12.4201	12.4076	12.4269	12.4812	12.3373	12.296	12.3212	12.4203	12.4223	12.5001
ENSG00000092841	MYL6	12.3786	12.3658	12.4318	12.4763	12.463	12.3592	12.5139	12.5377	12.509	12.5811	12.4959	12.4924
ENSG00000092847	AGO1	11.3105	11.3738	11.3122	11.2069	11.2509	11.2183	11.1962	11.2534	11.3118	11.227	11.1963	11.2804
ENSG00000092850	TEKT2	9.18598	9.08208	9.15082	9.08208	9.15909	9.08208	9.08208	9.08208	9.15626	9.08208	9.16793	9.15094
ENSG00000092853	CLSPN	10.4995	10.3943	10.2642	10.4146	10.3324	10.325	10.4485	10.3519	10.3017	10.3411	10.1806	10.3803
ENSG00000092871	RFFL	10.5633	10.4664	10.5214	10.3219	10.4082	10.3079	10.4019	10.3606	10.3888	10.4323	10.4819	10.4418
ENSG00000092929	UNC13D	13.1872	13.2541	13.099	13.235	13.2403	13.2445	13.0935	13.0959	13.1906	13.2992	13.2936	13.3972
ENSG00000092931	MFSD11	10.1582	10.2235	10.1838	10.2496	10.1897	10.2768	10.2778	10.1831	10.2623	10.1059	10.2539	10.2709
ENSG00000092964	DPYSL2	9.53953	9.57535	9.41738	9.64715	9.64229	9.62235	9.48553	9.53932	9.57869	9.41403	9.47536	9.45668
ENSG00000092969	TGFB2	9.08208	9.13068	9.08208	9.08208	9.182	9.18375	9.12621	9.15803	9.08208	9.08208	9.08208	9.08208
ENSG00000092978	GPATCH2	9.72395	9.77957	9.78846	9.68061	9.7344	9.66319	9.74735	9.66115	9.7529	9.75923	9.71447	9.68251
ENSG00000093000	NUP50	11.6234	11.4477	11.5209	11.6525	11.5906	11.4588	11.4711	11.5477	11.6312	11.6058	11.5551	11.6483
ENSG00000093009	CDC45	10.839	10.836	10.8412	10.8256	10.8116	10.8361	10.7309	10.8821	10.7439	10.9338	10.9223	10.8667
ENSG00000093010	COMT	11.6197	11.7171	11.8299	11.7426	11.783	11.8116	11.5289	11.5697	11.6851	11.7399	11.869	11.7248
ENSG00000093072	ADA2	9.17264	9.13086	9.08208	9.22443	9.15606	9.18098	9.25686	9.26731	9.17548	9.24423	9.15477	9.15653
ENSG00000093100	AC016026.1	9.52459	9.47388	9.51709	9.52137	9.51381	9.47827	9.43628	9.67921	9.08208	9.5357	9.55945	9.5564
ENSG00000093134	VNN3	9.08208	9.08208	9.08208	9.08208	9.08208	9.08208	9.08208	9.08208	9.08208	9.08208	9.08208	9.08208
ENSG00000093144	ECHDC1	11.0468	10.9353	11.0137	10.9842	10.8883	10.9237	10.9401	10.9943	10.9074	10.9287	10.9293	10.9696
ENSG00000093167	LRRFIP2	10.1729	10.1584	10.1533	10.1858	10.1618	10.191	10.3243	10.3664	10.2141	10.3962	10.31	10.4009
ENSG00000093183	SEC22C	10.4091	10.4017	10.4911	10.4384	10.4452	10.3927	10.4671	10.4026	10.4967	10.3954	10.3651	10.3392
ENSG00000093217	XYLB	9.66541	9.66793	9.67257	9.68962	9.74837	9.80822	9.68361	9.61672	9.51594	9.71758	9.6608	9.60939
ENSG00000094631	HDAC6	10.6093	10.3423	10.4284	10.5199	10.522	10.6238	10.4687	10.724	10.3572	10.6195	10.4937	10.4452
ENSG00000094661	OR1I1	9.20582	9.14144	9.1441	9.16422	9.23221	9.19107	9.08208	9.17156	9.17676	9.14418	9.18638	9.20537
ENSG00000094755	GABRP	9.18588	9.16796	9.1661	9.13961	9.1678	9.20744	9.14631	9.15449	9.08208	9.24643	9.14057	9.16677
ENSG00000094796	KRT31	9.08208	9.08208	9.08208	9.08208	9.08208	9.08208	9.08208	9.08208	9.08208	9.08208	9.08208	9.08208
[truncated: 60,059 more rows]

## Sheet: Supplemental Table 2
Supplemental Table 2.: Fold change and p-value of sh93 and sh95 after ATXN2 depletion based on RNAseq.
Direction indicates up or down regulated
	sh93								sh95
Ensembl_GENE_ID	baseMean	log2FoldChange	lfcSE	stat	pvalue	padj	direction		baseMean	log2FoldChange	lfcSE	stat	pvalue	padj	Gene.names	direction
ENSG00000000003	1.75509	-0.0118999	0.0684137	-0.182764	0.854983	NA			1.75509	0.0366812	0.0703764	0.514699	0.606763	NA	TSPAN6
ENSG00000000005	0	NA	NA	NA	NA	NA			0	NA	NA	NA	NA	NA	TNMD
ENSG00000000419	638.52	-0.0783676	0.086136	-0.911062	0.362263	0.700531			638.52	0.0821233	0.0852825	0.962809	0.335644	0.62889	DPM1
ENSG00000000457	145.949	0.296199	0.145568	2.05097	0.0402703	0.221832			145.949	0.548281	0.144661	3.78861	0.000151494	0.00250995	SCYL3	Up
ENSG00000000460	204.757	-0.205423	0.143699	-1.4335	0.151715	0.459292			204.757	-0.0577585	0.14354	-0.40089	0.688501	0.877421	C1orf112
ENSG00000000938	0.920547	-0.0186126	0.0391681	-0.68311	0.494538	NA			0.920547	-0.00185144	0.0396689	-0.0497195	0.960346	NA	FGR
ENSG00000000971	1337.43	0.0217347	0.0951789	0.228077	0.819586	0.944507			1337.43	0.310486	0.0947499	3.27586	0.0010534	0.0121574	CFH	Up
ENSG00000001036	1626.42	0.0742854	0.0807168	0.920403	0.357362	0.696268			1626.42	0.0287611	0.0805145	0.357217	0.720929	0.892261	FUCA2
ENSG00000001084	1495.24	-0.178846	0.084418	-2.11826	0.034153	0.201111			1495.24	-0.172568	0.0843915	-2.04455	0.040899	0.182208	GCLC
ENSG00000001167	1385.57	-0.266348	0.0641004	-4.16027	3.17868e-05	0.00117766	Down		1385.57	0.239184	0.0623885	3.83217	0.000127017	0.00216647	NFYA	Up
ENSG00000001460	225.332	-0.0447001	0.137876	-0.32295	0.746733	0.920846			225.332	0.0115748	0.137396	0.0854047	0.93194	0.978872	STPG1
ENSG00000001461	1374.75	0.0283654	0.0722549	0.392462	0.694717	0.89773			1374.75	0.0806672	0.0720287	1.11994	0.26274	0.555317	NIPAL3
ENSG00000001497	994.987	-0.00996682	0.0718212	-0.138558	0.8898	0.967571			994.987	0.00231797	0.071354	0.0324941	0.974078	0.991471	LAS1L
ENSG00000001561	345.518	-0.19895	0.101919	-1.94494	0.0517818	0.258177			345.518	-0.504124	0.102981	-4.89606	9.77762e-07	3.4142e-05	ENPP4	Down
ENSG00000001617	8.14051	0.274783	0.118135	2.09427	0.0362356	NA			8.14051	-0.0161995	0.119057	-0.184	0.854013	NA	SEMA3F
ENSG00000001626	1.81823	0.0815384	0.0682541	1.28453	0.198958	NA			1.81823	0.0226021	0.0687817	0.538838	0.589998	NA	CFTR
ENSG00000001629	552.468	0.210254	0.113176	1.85826	0.0631318	0.285595			552.468	0.0920576	0.112494	0.81929	0.412621	0.698212	ANKIB1
ENSG00000001630	906.524	-0.170857	0.0850305	-2.0072	0.044728	0.236991			906.524	-0.415099	0.0853163	-4.86705	1.13274e-06	3.88319e-05	CYP51A1	Down
ENSG00000001631	311.105	0.0542885	0.123342	0.442684	0.657994	0.879904			311.105	-0.451987	0.125107	-3.64264	0.000269858	0.00404176	KRIT1	Down
ENSG00000002016	105.694	0.000145557	0.155964	0.00086945	0.999306	0.99991			105.694	-0.00991124	0.15523	-0.0639601	0.949002	0.983429	RAD52
ENSG00000002079	0.0830917	0.00109251	0.0245985	0.0444065	0.96458	NA			0.0830917	0.00539978	0.0245985	0.219514	0.82625	NA	MYH16
ENSG00000002330	578.636	0.0909198	0.0867768	1.04736	0.294936	0.638409			578.636	0.105859	0.0859573	1.23161	0.218096	0.504759	BAD
ENSG00000002549	1590.57	0.0427606	0.0515144	0.830438	0.406291	0.737503			1590.57	-0.033059	0.0511847	-0.646054	0.518245	0.775151	LAP3
ENSG00000002586	9690.14	-0.0496979	0.03998	-1.24283	0.213929	0.547485			9690.14	-0.117674	0.0399117	-2.94833	0.00319496	0.0287501	CD99	Down
ENSG00000002587	0.652205	0.00109251	0.0245985	0.0443984	0.964587	NA			0.652205	0.00594078	0.0247839	0.234689	0.81445	NA	HS3ST1
ENSG00000002726	0.329656	0.00109251	0.0245985	0.0444011	0.964585	NA			0.329656	0.0164965	0.0245985	0.586133	0.557786	NA	AOC1
ENSG00000002745	0.534175	0.0168587	0.0246389	0.626696	0.530858	NA			0.534175	0.0105592	0.0246734	0.434123	0.664199	NA	WNT16
ENSG00000002746	2.49351	-0.0313656	0.0480197	-0.84462	0.398323	NA			2.49351	-0.0448556	0.0494335	-1.33541	0.181744	NA	HECW1
ENSG00000002822	449.354	-0.101722	0.121017	-0.839332	0.401283	0.733904			449.354	-0.198141	0.120392	-1.64651	0.0996596	0.320592	MAD1L1
ENSG00000002834	2785.84	0.154729	0.0547378	2.82646	0.0047065	0.0526349			2785.84	0.133979	0.0544623	2.46032	0.0138815	0.0853545	LASP1
ENSG00000002919	506.493	-0.150527	0.109818	-1.37111	0.170341	0.489156			506.493	-0.0876366	0.10923	-0.80195	0.422582	0.70765	SNX11
ENSG00000002933	0	NA	NA	NA	NA	NA			0	NA	NA	NA	NA	NA	TMEM176A
ENSG00000003056	3014.96	0.0496651	0.0547073	0.908036	0.363859	0.70108			3014.96	-0.0163453	0.0545104	-0.299876	0.764271	0.912787	M6PR
ENSG00000003096	99.0356	-0.244187	0.161345	-1.52957	0.126124	0.415876			99.0356	-0.19158	0.161099	-1.1939	0.232515	0.522031	KLHL13
ENSG00000003137	4.70307	-0.0452487	0.0757652	-0.645452	0.518634	NA			4.70307	0.0605111	0.0688006	0.894632	0.370984	NA	CYP26B1
ENSG00000003147	408.413	0.124835	0.158877	0.783119	0.433557	0.757125			408.413	0.0101213	0.158759	0.0643582	0.948685	0.983407	ICA1
ENSG00000003249	12.2113	-0.0328738	0.133068	-0.264518	0.791381	0.934133			12.2113	-0.127082	0.132851	-1.12334	0.261291	NA	DBNDD1
ENSG00000003393	634.262	0.0566367	0.146478	0.386414	0.69919	0.899644			634.262	0.0582918	0.146406	0.397772	0.690798	0.878072	ALS2
ENSG00000003400	500.644	-0.0819925	0.0996689	-0.823547	0.410197	0.740657			500.644	0.189883	0.0987853	1.92218	0.0545827	0.22107	CASP10
ENSG00000003402	2239.83	0.130549	0.0593924	2.19811	0.0279414	0.177618			2239.83	-0.0379377	0.0593224	-0.639521	0.522484	0.777724	CFLAR
ENSG00000003436	833.839	0.579993	0.0978581	5.92259	3.16913e-09	4.44571e-07	Up		833.839	0.0687251	0.0983295	0.700043	0.4839	0.751843	TFPI
ENSG00000003509	245.035	-0.30243	0.135889	-2.2362	0.025339	0.166361			245.035	0.0148291	0.135782	0.113125	0.909931	0.972018	NDUFAF7
ENSG00000003756	1053.98	0.071549	0.117549	0.608749	0.542691	0.822725			1053.98	-0.0262687	0.117239	-0.224123	0.822662	0.938216	RBM5
ENSG00000003987	14.1495	-0.0285732	0.13117	-0.2194	0.826338	0.946692			14.1495	0.0182149	0.131605	0.134626	0.892908	0.965606	MTMR7
ENSG00000003989	0.636965	0.0255901	0.0345695	0.844519	0.39838	NA			0.636965	0.016277	0.0348104	0.507489	0.611812	NA	SLC7A2
ENSG00000004059	1414.68	-0.236375	0.0618236	-3.82371	0.000131461	0.00360216	Down		1414.68	-0.128212	0.0611184	-2.09743	0.0359552	0.16629	ARF5
ENSG00000004139	1.64052	0.00735974	0.0418523	0.231009	0.817308	NA			1.64052	-0.0186758	0.04357	-0.748545	0.454132	NA	SARM1
ENSG00000004142	3068.69	-0.192775	0.0549274	-3.50902	0.000449756	0.00939092	Down		3068.69	-0.286678	0.0547174	-5.23927	1.61215e-07	7.01663e-06	POLDIP2	Down
ENSG00000004399	645.674	0.597804	0.158148	3.7082	0.000208736	0.00516442	Up		645.674	-0.388102	0.158223	-2.58035	0.00987006	0.067238	PLXND1
ENSG00000004455	8710.73	-0.0338286	0.0437464	-0.773263	0.439367	0.761382			8710.73	0.00180539	0.0436387	0.0413759	0.966996	0.989706	AK2
ENSG00000004468	1.9146	0.0755854	0.0579098	1.42661	0.153693	NA			1.9146	0.04733	0.0599768	1.08494	0.277948	NA	CD38
ENSG00000004478	3780.06	0.0818073	0.0825063	0.991645	0.32137	0.662597			3780.06	-0.162936	0.0824207	-1.97706	0.0480346	0.203389	FKBP4
ENSG00000004487	4079.09	-0.164496	0.0613672	-2.68088	0.00734289	0.0718817			4079.09	-0.0650018	0.0611275	-1.06329	0.28765	0.581329	KDM1A
ENSG00000004534	737.471	0.165485	0.104302	1.58673	0.112574	0.392421			737.471	0.100236	0.10405	0.963485	0.335304	0.628524	RBM6
ENSG00000004660	54.5655	0.060996	0.164261	0.371992	0.709899	0.904769			54.5655	-0.0699854	0.164217	-0.430462	0.66686	0.864489	CAMKK1
ENSG00000004700	745.094	0.0683052	0.0743144	0.919915	0.357617	0.696483			745.094	-0.0816418	0.0742903	-1.0991	0.271725	0.564935	RECQL
ENSG00000004766	571.206	0.32213	0.0938558	3.43219	0.000598732	0.0116749	Up		571.206	-0.0315557	0.0942939	-0.336733	0.736318	0.898413	VPS50
ENSG00000004776	4.27493	-0.0952913	0.0856843	-1.09576	0.273185	NA			4.27493	-0.010366	0.0866298	-0.102604	0.918277	NA	HSPB6
ENSG00000004777	265.533	0.419455	0.164638	2.60355	0.00922649	0.0842158			265.533	0.414067	0.164656	2.57192	0.0101137	0.0682984	ARHGAP33
ENSG00000004779	1890.44	-0.0201608	0.0567808	-0.354256	0.723147	0.910534			1890.44	-0.0517994	0.0564291	-0.917928	0.358656	0.648721	NDUFAB1
ENSG00000004799	34.7518	-0.290684	0.164274	-1.75018	0.0800871	0.328091			34.7518	-0.542665	0.164109	-3.47474	0.000511348	0.00690619	PDK4	Down
ENSG00000004809	0.862857	-0.0219732	0.033322	-0.608739	0.542697	NA			0.862857	-0.0121788	0.0339142	-0.230468	0.817728	NA	SLC22A16
ENSG00000004838	4.75331	0.0254581	0.0954336	0.220712	0.825316	NA			4.75331	-0.071192	0.0977254	-0.803478	0.421698	NA	ZMYND10
ENSG00000004846	0.545613	0.0198114	0.0336487	0.540621	0.588769	NA			0.545613	0.000227895	0.0334968	0.00679886	0.994575	NA	ABCB5
ENSG00000004848	1.25933	0.0433772	0.0418931	1.37917	0.167843	NA			1.25933	0.00599862	0.0421524	0.334138	0.738276	NA	ARX
ENSG00000004864	216.149	-0.183746	0.1546	-1.19041	0.233884	0.570456			216.149	-0.160248	0.154464	-1.03662	0.299914	0.594806	SLC25A13
ENSG00000004866	644.198	-0.134202	0.105371	-1.27248	0.203204	0.534612			644.198	-0.249988	0.104965	-2.38209	0.0172147	0.100551	ST7
ENSG00000004897	2719.95	-0.18799	0.0739436	-2.54224	0.0110145	0.0955145			2719.95	0.0359626	0.0735991	0.488412	0.625258	0.842281	CDC27
ENSG00000004939	670.107	-0.819801	0.116961	-6.9699	3.17162e-12	8.64656e-10	Down		670.107	-2.26353	0.120969	-18.703	4.68303e-78	6.50191e-74	SLC4A1	Down
ENSG00000004948	0	NA	NA	NA	NA	NA			0	NA	NA	NA	NA	NA	CALCR
ENSG00000004961	478.951	0.149016	0.111389	1.3381	0.180862	0.506038			478.951	0.121761	0.11074	1.09914	0.271707	0.564935	HCCS
ENSG00000004975	1207.75	-0.279996	0.065721	-4.26358	2.01181e-05	0.000807463	Down		1207.75	0.0171026	0.0643961	0.265246	0.79082	0.924428	DVL2
ENSG00000005001	0.0775264	0.00109251	0.0245985	0.0444065	0.96458	NA			0.0775264	0.00539978	0.0245985	0.219514	0.82625	NA	PRSS22
ENSG00000005007	6098.6	0.0210614	0.0950545	0.221696	0.824551	0.945941			6098.6	-0.377936	0.0950826	-3.97781	6.95532e-05	0.00133381	UPF1	Down
ENSG00000005020	602.41	-0.0102271	0.130416	-0.0785578	0.937384	0.98012			602.41	0.0114254	0.130195	0.0878337	0.930009	0.978139	SKAP2
ENSG00000005022	7743.43	-0.00907019	0.0498511	-0.181954	0.855619	0.957904			7743.43	0.0741821	0.0497209	1.49194	0.135716	0.386439	SLC25A5
ENSG00000005059	39.5887	-0.130021	0.162885	-0.750588	0.452901	0.771366			39.5887	-0.328294	0.163159	-2.02797	0.0425634	0.187699	MCUB
ENSG00000005073	105.831	0.0701914	0.147221	0.478968	0.631962	0.867681			105.831	-0.145488	0.147364	-0.993382	0.320524	0.61525	HOXA11
ENSG00000005075	929.511	0.0580463	0.0765936	0.757797	0.448572	0.768032			929.511	0.0891336	0.0759739	1.1731	0.240757	0.531207	POLR2J
ENSG00000005100	1136.83	-0.0801751	0.0712933	-1.12559	0.26034	0.59916			1136.83	0.0545379	0.0706594	0.77201	0.440109	0.719699	DHX33
ENSG00000005102	0	NA	NA	NA	NA	NA			0	NA	NA	NA	NA	NA	MEOX1
ENSG00000005108	0.684234	0.00201898	0.0302472	0.0644674	0.948598	NA			0.684234	0.0112147	0.0303184	0.299533	0.764533	NA	THSD7A
ENSG00000005156	688.163	-0.222827	0.120921	-1.84337	0.0652753	0.291812			688.163	-0.0312872	0.120493	-0.259291	0.795411	0.9274	LIG3
ENSG00000005175	448.541	0.321195	0.121083	2.6522	0.00799697	0.0763198			448.541	-0.0114829	0.12059	-0.0908748	0.927592	0.977308	RPAP3
ENSG00000005187	4239.32	0.365838	0.0644025	5.67951	1.35079e-08	1.5614e-06	Up		4239.32	-0.358526	0.0648456	-5.53111	3.18217e-08	1.58356e-06	ACSM3	Down
ENSG00000005189	214.175	-0.210606	0.144249	-1.46558	0.142764	0.444467			214.175	0.0840052	0.143407	0.581166	0.561129	0.80267	REXO5
ENSG00000005194	1088.41	0.02131	0.070834	0.301822	0.762788	0.926993			1088.41	-0.0577265	0.0705394	-0.818336	0.413165	0.698609	CIAPIN1
ENSG00000005206	569.662	0.215559	0.104193	2.06911	0.0385354	0.216064			569.662	0.116926	0.103672	1.12839	0.259157	0.552369	SPPL2B
ENSG00000005238	393.638	0.0738539	0.101255	0.728872	0.46608	0.780229			393.638	0.0637818	0.100627	0.63399	0.526088	0.780697	FAM214B
ENSG00000005243	11.8197	0.0493655	0.134547	0.376644	0.706438	0.902863			11.8197	0.0298376	0.134837	0.230785	0.817482	NA	COPZ2
ENSG00000005249	897.066	0.0727033	0.0713784	1.02074	0.307377	0.649587			897.066	-0.283841	0.0719196	-3.94831	7.87038e-05	0.00147665	PRKAR2B	Down
ENSG00000005302	449.174	0.0517305	0.104136	0.495378	0.620334	0.861537			449.174	0.207424	0.103392	2.00599	0.0448577	0.194383	MSL3
ENSG00000005339	1888.77	-0.0304022	0.0875028	-0.348064	0.727792	0.912519			1888.77	0.0395816	0.0871867	0.454011	0.649821	0.853584	CREBBP
ENSG00000005379	16.1337	-0.136896	0.0986077	-1.57367	0.115565	0.397938			16.1337	-0.0693506	0.097217	-0.675268	0.499505	0.764033	TSPOAP1
ENSG00000005381	1.71503	0.0306117	0.0659944	0.511991	0.608658	NA			1.71503	0.0424985	0.0674172	0.655751	0.511984	NA	MPO
ENSG00000005421	0.341337	0.00634561	0.0245985	0.25796	0.796438	NA			0.341337	3.19486e-05	0.0245985	0.00128527	0.998975	NA	PON1
ENSG00000005436	400.559	0.150176	0.121412	1.23713	0.21604	0.550025			400.559	0.142517	0.121074	1.17776	0.238893	0.529211	GCFC2
ENSG00000005448	134.231	0.0718664	0.155183	0.461086	0.644737	0.873636			134.231	0.335446	0.154385	2.16403	0.0304617	0.149234	WDR54
ENSG00000005469	44.2671	-0.011879	0.165087	-0.0714683	0.943025	0.981304			44.2671	-0.009987	0.165064	-0.0576975	0.95399	0.984478	CROT
ENSG00000005471	6.43931	0.0883328	0.116872	0.666675	0.50498	NA			6.43931	-0.249594	0.117656	-2.64854	0.00808408	NA	ABCB4
ENSG00000005483	677.17	0.0775811	0.0947318	0.818274	0.413201	0.742579			677.17	0.185788	0.0939303	1.9776	0.0479738	0.203318	KMT2E
ENSG00000005486	610.179	0.0565863	0.112153	0.503194	0.614828	0.858966			610.179	0.295026	0.111498	2.64475	0.00817506	0.0585367	RHBDD2
ENSG00000005513	0.393423	-0.00422333	0.0245985	-0.133921	0.893465	NA			0.393423	-0.0106936	0.0245985	-0.398788	0.690049	NA	SOX8
ENSG00000005700	1582.98	0.0947524	0.0735256	1.28855	0.197555	0.527336			1582.98	0.242068	0.0731658	3.3081	0.000939305	0.0111462	IBTK	Up
ENSG00000005801	292.085	-0.0511749	0.11108	-0.463209	0.643215	0.872904			292.085	0.068699	0.109355	0.627803	0.530133	0.783265	ZNF195
ENSG00000005810	2448.73	0.194204	0.0676221	2.87173	0.00408228	0.0476898	Up		2448.73	0.339144	0.0673109	5.03807	4.70248e-07	1.80856e-05	MYCBP2	Up
ENSG00000005812	1220.53	0.00973795	0.06971	0.140841	0.887995	0.967329			1220.53	-0.316747	0.0700995	-4.51948	6.19928e-06	0.000172142	FBXL3	Down
ENSG00000005844	253.876	-0.338963	0.157843	-2.09878	0.0358363	0.206954			253.876	-0.266982	0.157523	-1.65398	0.0981309	0.317246	ITGAL
ENSG00000005882	685.427	-0.276117	0.0851051	-3.24355	0.00118051	0.0192955	Down		685.427	-0.201612	0.0843728	-2.38833	0.016925	0.0993403	PDK2
ENSG00000005884	9.89722	-0.0452368	0.0961173	-0.528649	0.597049	NA			9.89722	-0.0859217	0.0981488	-1.11728	0.263874	NA	ITGA3
ENSG00000005889	241.308	0.00529885	0.148171	0.039053	0.968848	0.989974			241.308	-0.253563	0.147979	-1.72187	0.0850931	0.290278	ZFX
ENSG00000005893	1955.24	0.0616507	0.06164	1.00037	0.317133	0.658843			1955.24	0.0402383	0.0615535	0.653758	0.513268	0.77274	LAMP2
ENSG00000005961	29133.9	-0.0293122	0.0722095	-0.406064	0.684695	0.892885			29133.9	0.0646533	0.0721779	0.895803	0.370358	0.660031	ITGA2B
ENSG00000005981	0.0855792	-0.00427532	0.0245985	-0.173806	0.862018	NA			0.0855792	-0.00533588	0.0245985	-0.216922	0.828269	NA	ASB4
ENSG00000006007	1686.04	0.264613	0.0932301	2.8373	0.00454968	0.0513581			1686.04	0.0158194	0.0931101	0.170222	0.864836	0.954574	GDE1
ENSG00000006015	939.021	0.0855059	0.0714368	1.19824	0.230822	0.567449			939.021	-0.108984	0.071199	-1.53088	0.1258	0.369574	REX1BD
ENSG00000006016	36.5618	0.129026	0.165092	0.775308	0.438158	0.760822			36.5618	-0.188003	0.165095	-1.14069	0.254	0.54565	CRLF1
ENSG00000006025	264.867	-0.129456	0.161192	-0.807178	0.419564	0.746862			264.867	0.0600304	0.161063	0.365921	0.714424	0.890081	AC003665.1
ENSG00000006042	233.233	-0.289423	0.143356	-2.01015	0.0444149	0.236198			233.233	-0.277966	0.143159	-1.9336	0.053162	0.217489	TMEM98
ENSG00000006047	38.5296	-0.730054	0.163348	-4.7282	2.26524e-06	0.00012886	Down		38.5296	-0.246991	0.162658	-1.40695	0.159443	0.424815	YBX2
ENSG00000006062	26.0665	-0.102075	0.159279	-0.657627	0.510778	0.804477			26.0665	-0.0790821	0.159937	-0.497469	0.618858	0.838549	MAP3K14
ENSG00000006071	0	NA	NA	NA	NA	NA			0	NA	NA	NA	NA	NA	ABCC8
ENSG00000006116	0.156355	0.00109251	0.0245985	0.0444047	0.964582	NA			0.156355	3.19486e-05	0.0245985	0.00128888	0.998972	NA	CACNG3
ENSG00000006118	33.2269	0.0212758	0.15065	0.140617	0.888173	0.967329			33.2269	0.182194	0.15108	1.19078	0.23374	0.523443	TMEM132A
ENSG00000006125	7363.31	-0.174103	0.0544177	-3.19918	0.00137818	0.0218587	Down		7363.31	-0.204077	0.054346	-3.75507	0.00017329	0.00280089	AP2B1	Down
ENSG00000006128	0.159244	0.00109251	0.0245985	0.0444046	0.964582	NA			0.159244	0.0107676	0.0245985	0.422386	0.672743	NA	TAC1
ENSG00000006194	482.086	-0.114463	0.112291	-1.02112	0.307195	0.649498			482.086	-0.0305978	0.111641	-0.274099	0.784008	0.922238	ZNF263
ENSG00000006210	0.480145	0.00171565	0.0327157	0.0578254	0.953888	NA			0.480145	0.00994145	0.0327243	0.313681	0.753763	NA	CX3CL1
ENSG00000006282	409.683	0.156529	0.107688	1.45373	0.146023	0.450252			409.683	0.106587	0.106861	0.99784	0.318357	0.613437	SPATA20
ENSG00000006283	1.04077	-0.00675109	0.041941	-0.232073	0.816481	NA			1.04077	-0.0302415	0.0421825	-0.954044	0.340061	NA	CACNA1G
ENSG00000006327	61.2557	0.634764	0.162089	3.87537	0.000106462	0.0030889	Up		61.2557	0.230459	0.162124	1.4646	0.14303	0.398007	TNFRSF12A
ENSG00000006377	0	NA	NA	NA	NA	NA			0	NA	NA	NA	NA	NA	DLX6
ENSG00000006432	16.2118	-0.0719166	0.15133	-0.440141	0.659835	0.88103			16.2118	-0.285911	0.15152	-2.00207	0.0452774	0.195774	MAP3K9
ENSG00000006451	613.177	-0.0874439	0.0905772	-0.966087	0.334001	0.674867			613.177	0.0574523	0.0898032	0.64001	0.522166	0.777724	RALA
ENSG00000006453	5.61007	-0.165994	0.119506	-1.20341	0.228817	NA			5.61007	-0.154754	0.114138	-1.05605	0.290947	NA	BAIAP2L1
ENSG00000006459	193.886	0.242851	0.16425	1.51347	0.130159	0.422907			193.886	0.250008	0.164318	1.55865	0.119079	0.356542	KDM7A
ENSG00000006468	248.668	-0.141662	0.151182	-0.942524	0.345924	0.685897			248.668	0.107603	0.150913	0.710501	0.477393	0.747084	ETV1
ENSG00000006530	609.477	-0.175689	0.144649	-1.21587	0.224036	0.557759			609.477	-0.23711	0.144584	-1.64424	0.100127	0.321471	AGK
ENSG00000006534	27.7617	-0.0828971	0.156474	-0.521506	0.602014	0.853475			27.7617	-0.372427	0.156362	-2.65128	0.00801867	0.0576845	ALDH3B1
ENSG00000006555	0	NA	NA	NA	NA	NA			0	NA	NA	NA	NA	NA	TTC22
ENSG00000006576	278.813	-0.1377	0.119071	-1.15598	0.247688	0.584493			278.813	0.0432796	0.11709	0.368123	0.712781	0.889079	PHTF2
ENSG00000006606	0	NA	NA	NA	NA	NA			0	NA	NA	NA	NA	NA	CCL26
ENSG00000006607	747.029	-0.200705	0.0872649	-2.29798	0.021563	0.149126			747.029	-0.140676	0.086737	-1.6198	0.105276	0.330208	FARP2
ENSG00000006611	0.719987	0.0206954	0.0345004	0.761967	0.44608	NA			0.719987	0.0213199	0.0345004	0.657776	0.510682	NA	USH1C
ENSG00000006625	963.281	0.113776	0.0665563	1.70982	0.0872995	0.343448			963.281	0.0956529	0.0661161	1.4466	0.14801	0.406121	GGCT
ENSG00000006634	657.494	0.262675	0.0797529	3.29134	0.000997122	0.0171109	Up		657.494	0.279766	0.0793866	3.52309	0.000426549	0.00596997	DBF4	Up
ENSG00000006638	187.99	0.715133	0.146177	4.87827	1.07019e-06	6.87252e-05	Up		187.99	0.199652	0.146954	1.38208	0.166948	0.435306	TBXA2R
ENSG00000006652	1011.9	0.0634314	0.076423	0.828173	0.407572	0.738952			1011.9	0.193239	0.0754633	2.56067	0.0104471	0.0697293	IFRD1
ENSG00000006659	0	NA	NA	NA	NA	NA			0	NA	NA	NA	NA	NA	LGALS14
ENSG00000006695	638.834	-0.338201	0.127828	-2.64972	0.00805577	0.0766279			638.834	0.0217653	0.127389	0.170258	0.864808	0.954574	COX10
ENSG00000006704	222.271	-0.310866	0.157094	-2.01141	0.0442818	0.235664			222.271	0.0942755	0.15686	0.601883	0.547252	0.794193	GTF2IRD1
ENSG00000006712	1177.27	-0.0574849	0.0689463	-0.835153	0.403632	0.734751			1177.27	0.115175	0.0681376	1.6902	0.0909902	0.302806	PAF1
ENSG00000006715	901.178	0.154886	0.0960018	1.61342	0.106653	0.383053			901.178	0.142517	0.0959253	1.48578	0.137336	0.389587	VPS41
ENSG00000006740	2.54927	-0.0492676	0.060683	-0.859283	0.390184	NA			2.54927	-0.0602156	0.0617113	-1.13496	0.256394	NA	ARHGAP44
ENSG00000006744	2337.14	0.156669	0.0655274	2.39113	0.0167967	0.126665			2337.14	-0.0542287	0.06533	-0.830001	0.406538	0.693862	ELAC2
ENSG00000006747	7.00523	-0.208068	0.0655673	-3.02221	0.0025094	NA			7.00523	-0.194376	0.0657563	-2.53613	0.0112084	NA	SCIN
ENSG00000006756	153.88	0.291031	0.142398	2.04858	0.0405029	0.222687			153.88	0.393718	0.142636	2.76137	0.00575596	0.044821	ARSD	Up
ENSG00000006757	3.75821	0.0353172	0.0750634	0.546568	0.584676	NA			3.75821	0.0568929	0.0741971	0.776915	0.437209	NA	PNPLA4
ENSG00000006788	0	NA	NA	NA	NA	NA			0	NA	NA	NA	NA	NA	MYH13
ENSG00000006831	1575.9	0.0427537	0.0635158	0.673692	0.500507	0.799033			1575.9	-0.151094	0.0636263	-2.37519	0.01754	0.101766	ADIPOR2
ENSG00000006837	13.5859	0.226599	0.136645	1.68079	0.092804	0.354888			13.5859	0.180904	0.138664	1.36353	0.172714	0.443986	CDKL3
ENSG00000007001	0	NA	NA	NA	NA	NA			0	NA	NA	NA	NA	NA	UPP2
ENSG00000007038	1874.01	0.125092	0.0622125	2.01165	0.0442568	0.235624			1874.01	-0.473744	0.0630005	-7.52186	5.40015e-14	7.2092e-12	PRSS21	Down
ENSG00000007047	1712.12	0.109538	0.0822855	1.33021	0.183449	0.507848			1712.12	0.141074	0.0819955	1.72051	0.0853391	0.291001	MARK4
ENSG00000007062	0.0781777	0.00109251	0.0245985	0.0444065	0.96458	NA			0.0781777	3.19486e-05	0.0245985	0.00129076	0.99897	NA	PROM1
ENSG00000007080	3939.9	-2.63979e-05	0.0603898	-0.000498466	0.999602	0.99991			3939.9	0.0491942	0.0600734	0.818838	0.412879	0.698384	CCDC124
ENSG00000007129	5.95352	-0.172048	0.119746	-1.53399	0.125031	NA			5.95352	0.00479338	0.122397	0.011749	0.990626	NA	CEACAM21
ENSG00000007168	1591.26	0.00456378	0.12624	0.0361643	0.971151	0.990692			1591.26	0.0989032	0.126108	0.783502	0.433333	0.714776	PAFAH1B1
ENSG00000007171	2.60633	-0.0586866	0.0879622	-0.634375	0.525836	NA			2.60633	0.00935951	0.0880306	0.108437	0.913649	NA	NOS2
ENSG00000007174	0.0823077	0.00109251	0.0245985	0.0444065	0.96458	NA			0.0823077	3.19486e-05	0.0245985	0.00129076	0.99897	NA	DNAH9
ENSG00000007202	2696.06	0.0304414	0.0805317	0.377461	0.705831	0.902368			2696.06	0.110685	0.0802823	1.37872	0.16798	0.437	KIAA0100
ENSG00000007216	0.151768	-0.004295	0.0245985	-0.174608	0.861388	NA			0.151768	-7.39829e-06	0.0245985	-0.000300322	0.99976	NA	SLC13A2
ENSG00000007237	0.476551	0.00109251	0.0245985	0.0444017	0.964584	NA			0.476551	0.00257928	0.0246894	0.113504	0.909631	NA	AC005747.1
ENSG00000007255	1307.11	0.131571	0.0865506	1.5203	0.128437	0.41986			1307.11	-0.0574049	0.0865311	-0.663692	0.506887	0.768641	TRAPPC6A
ENSG00000007264	1828.71	-0.19397	0.0806453	-2.407	0.0160841	0.122598			1828.71	0.097096	0.0800358	1.21273	0.225232	0.512137	MATK
ENSG00000007306	0	NA	NA	NA	NA	NA			0	NA	NA	NA	NA	NA	CEACAM7
ENSG00000007312	40.3786	0.125346	0.160675	0.833464	0.404583	0.735416			40.3786	0.119505	0.16059	0.793504	0.427484	0.711107	CD79B
ENSG00000007314	4.98403	0.00141969	0.101342	0.0153158	0.98778	NA			4.98403	0.00216836	0.102165	0.0209301	0.983301	NA	SCN4A
ENSG00000007341	238.28	-0.130801	0.143251	-0.91179	0.361879	0.700254			238.28	0.0243907	0.142525	0.167294	0.867139	0.955031	ST7L
ENSG00000007350	0.508895	-0.00483181	0.0287189	-0.0768628	0.938733	NA			0.508895	-0.0207204	0.0287412	-0.648011	0.516978	NA	TKTL1
ENSG00000007372	1.15102	0.00232911	0.0501845	0.0816942	0.93489	NA			1.15102	0.0953646	0.0488731	1.65695	0.0975303	NA	PAX6
ENSG00000007376	1580.26	-0.0903355	0.0908608	-0.995319	0.319581	0.661078			1580.26	0.00278072	0.0905517	0.0306815	0.975524	0.991811	RPUSD1
ENSG00000007384	33.7927	0.0890037	0.152684	0.578349	0.563029	0.833536			33.7927	-0.103084	0.152426	-0.754755	0.450396	0.728532	RHBDF1
ENSG00000007392	153.354	0.0116148	0.162598	0.0671032	0.9465	0.982173			153.354	0.0923548	0.162478	0.570586	0.568281	0.807658	LUC7L
ENSG00000007402	1.93857	0.000543039	0.0592668	-0.0286501	0.977144	NA			1.93857	-0.0268629	0.0594886	-0.489495	0.624491	NA	CACNA2D2
ENSG00000007516	9.86072	0.0675655	0.0902333	0.691195	0.489443	NA			9.86072	-0.0667283	0.0941437	-0.881416	0.378093	NA	BAIAP3
ENSG00000007520	1236.91	0.0599526	0.0751698	0.798052	0.42484	0.75043			1236.91	-0.0515093	0.0748911	-0.687829	0.49156	0.757052	TSR3
ENSG00000007541	770.616	-0.118416	0.118118	-1.00272	0.315997	0.657672			770.616	-0.191123	0.11797	-1.6212	0.104975	0.330071	PIGQ
ENSG00000007545	706.737	0.0425218	0.147576	0.288777	0.772752	0.929561			706.737	0.045209	0.147533	0.30729	0.758622	0.910583	CRAMP1
ENSG00000007866	84.0111	0.30523	0.154897	1.95026	0.0511452	0.256273			84.0111	-0.388098	0.156363	-2.55902	0.0104967	0.0698976	TEAD3
ENSG00000007908	0.0816838	0.00109251	0.0245985	0.0444065	0.96458	NA			0.0816838	0.00539978	0.0245985	0.219514	0.82625	NA	SELE
ENSG00000007923	2026.46	-0.0690784	0.110829	-0.623597	0.532892	0.816663			2026.46	0.0127012	0.110688	0.114732	0.908657	0.971642	DNAJC11
ENSG00000007933	0.362996	0.00531703	0.0245985	0.216144	0.828875	NA			0.362996	0.00784756	0.0245985	0.320546	0.748555	NA	FMO3
ENSG00000007944	450.179	0.156962	0.0924345	1.69819	0.0894715	0.347613			450.179	0.0212097	0.0923556	0.229571	0.818425	0.936152	MYLIP
ENSG00000007952	0.901981	0.00404059	0.0428834	0.0886197	0.929384	NA			0.901981	0.0121103	0.0431485	0.235881	0.813525	NA	NOX1
ENSG00000007968	548.757	-0.290388	0.110949	-2.61946	0.00880684	0.0817044			548.757	-0.262932	0.110249	-2.38568	0.0170475	0.0997837	E2F2
ENSG00000008018	3223.96	-0.0804543	0.0633631	-1.27001	0.204082	0.535209			3223.96	0.0805019	0.0630633	1.27642	0.201807	0.483418	PSMB1
ENSG00000008056	5.41973	0.175525	0.0951079	2.18366	0.0289871	NA			5.41973	0.166016	0.0947315	2.14993	0.031561	NA	SYN1
ENSG00000008083	2006.85	-0.0144479	0.0652161	-0.221961	0.824344	0.945941			2006.85	0.0162554	0.0648681	0.250597	0.802126	0.929974	JARID2
ENSG00000008086	4.41399	-0.0372419	0.0842088	-0.353063	0.724042	NA			4.41399	-0.0865184	0.0877874	-1.01327	0.310932	NA	CDKL5
ENSG00000008118	0	NA	NA	NA	NA	NA			0	NA	NA	NA	NA	NA	CAMK1G
ENSG00000008128	1185.58	0.182301	0.0800023	2.27884	0.0226767	0.154555			1185.58	-0.0553567	0.0799109	-0.69266	0.488523	0.755223	CDK11A
ENSG00000008130	4556.82	0.0567031	0.0580511	0.976576	0.328779	0.669072			4556.82	0.125524	0.0579457	2.16623	0.0302934	0.14862	NADK
ENSG00000008196	0	NA	NA	NA	NA	NA			0	NA	NA	NA	NA	NA	TFAP2B
ENSG00000008197	0	NA	NA	NA	NA	NA			0	NA	NA	NA	NA	NA	TFAP2D
ENSG00000008226	0.698323	0.0153882	0.0350574	0.505986	0.612866	NA			0.698323	0.00778417	0.0353603	0.242108	0.808697	NA	DLEC1
ENSG00000008256	183.402	0.536197	0.149178	3.58607	0.000335703	0.00737169	Up		183.402	0.160445	0.149983	1.07285	0.283339	0.577068	CYTH3
ENSG00000008277	41.427	-0.567789	0.163394	-3.58516	0.000336867	0.00738604	Down		41.427	-0.179357	0.163241	-1.06628	0.286296	0.57986	ADAM22
ENSG00000008282	1252.72	-0.231306	0.0701715	-3.29522	0.000983447	0.0169065	Down		1252.72	0.076978	0.0692582	1.11151	0.26635	0.559795	SYPL1
ENSG00000008283	1050.04	0.135401	0.0765628	1.76883	0.0769223	0.321414			1050.04	0.0830447	0.0760988	1.09123	0.275172	0.568217	CYB561
ENSG00000008294	1180.63	0.209764	0.0997259	2.10362	0.0354116	0.205239			1180.63	0.173952	0.0995291	1.74807	0.0804525	0.280584	SPAG9
ENSG00000008300	20.0645	0.0621301	0.120721	0.672317	0.501382	0.799107			20.0645	0.135688	0.121566	1.35291	0.176084	0.448714	CELSR3
ENSG00000008311	546.581	-0.164385	0.0902112	-1.82575	0.067888	0.29876			546.581	0.168664	0.0889537	1.89554	0.0580202	0.229502	AASS
ENSG00000008323	1.07626	-0.0598455	0.0553928	-1.12085	0.262353	NA			1.07626	-0.0214493	0.0560801	-0.264672	0.791262	NA	PLEKHG6
ENSG00000008324	306.582	-0.189383	0.104057	-1.82118	0.0685796	0.30047			306.582	0.0670278	0.102316	0.654597	0.512727	0.772345	SS18L2
ENSG00000008382	211.639	-0.0106572	0.135807	-0.0730513	0.941765	0.981288			211.639	-0.273533	0.135116	-2.02727	0.0426349	0.187859	MPND
ENSG00000008394	1676.77	-0.256536	0.0759093	-3.38047	0.000723627	0.0134137	Down		1676.77	0.0547203	0.0752186	0.727289	0.467049	0.739938	MGST1
ENSG00000008405	433.491	0.245552	0.12747	1.92605	0.0540986	0.2639			433.491	-0.128378	0.127744	-1.01414	0.310516	0.605592	CRY1
ENSG00000008438	0.0818171	-0.00427532	0.0245985	-0.173806	0.862018	NA			0.0818171	-0.00533588	0.0245985	-0.216922	0.828269	NA	PGLYRP1
ENSG00000008441	1973.35	-0.11412	0.0652377	-1.74879	0.0803274	0.328331			1973.35	-0.224065	0.0651428	-3.4398	0.000582135	0.00768286	NFIX	Down
ENSG00000008513	1227.44	-0.0117869	0.110714	-0.106837	0.914918	0.975188			1227.44	0.142931	0.110554	1.29274	0.196101	0.475325	ST3GAL1
ENSG00000008516	6.69825	0.0193583	0.0880876	0.232948	0.815802	NA			6.69825	-0.0214958	0.0908676	-0.262103	0.793242	NA	MMP25
ENSG00000008517	10.4071	-0.0117815	0.137324	-0.0820373	0.934617	0.979492			10.4071	-0.0306563	0.137705	-0.221956	0.824348	NA	IL32
ENSG00000008710	1727.64	0.175277	0.139224	1.26161	0.20709	0.53827			1727.64	0.0784991	0.139115	0.567077	0.570662	0.808972	PKD1
ENSG00000008735	4.55792	0.0595434	0.101065	0.529202	0.596665	NA			4.55792	-0.118043	0.101368	-1.60918	0.107576	NA	MAPK8IP2
ENSG00000008838	1714.38	-0.0867027	0.0979689	-0.886196	0.375512	0.712886			1714.38	0.0951857	0.0977335	0.973902	0.330105	0.624108	MED24
ENSG00000008853	272.171	0.0243145	0.136771	0.17561	0.8606	0.959394			272.171	0.0439588	0.136395	0.323143	0.746587	0.904583	RHOBTB2
ENSG00000008869	640.63	0.160114	0.0923867	1.7327	0.0831495	0.335249			640.63	0.224635	0.0923341	2.43295	0.0149765	0.0902269	HEATR5B
ENSG00000008952	1076.12	0.162517	0.115103	1.41139	0.158131	0.469936			1076.12	0.0237237	0.115057	0.20624	0.836603	0.944038	SEC62
ENSG00000008988	26641.7	0.112458	0.0557446	2.01738	0.0436555	0.233449			26641.7	0.0356357	0.0557283	0.639472	0.522516	0.777724	RPS20
ENSG00000009307	19291.7	-0.0349105	0.05349	-0.652664	0.513973	0.807388			19291.7	0.0422215	0.0534526	0.789887	0.429594	0.712636	CSDE1
ENSG00000009335	2904.57	0.190976	0.0526062	3.63027	0.000283127	0.00651067	Up		2904.57	0.0434243	0.0525282	0.827178	0.408136	0.694943	UBE3C
ENSG00000009413	467.717	0.446437	0.150823	2.95355	0.0031414	0.0395384	Up		467.717	0.0848844	0.150662	0.569083	0.5693	0.807812	REV3L
ENSG00000009694	24.9202	0.373311	0.135907	2.61093	0.00902969	0.0827855			24.9202	-0.0412921	0.137856	-0.376125	0.706824	0.886168	TENM1
ENSG00000009709	0.0897547	0.00646034	0.0245985	0.26263	0.792836	NA			0.0897547	3.19486e-05	0.0245985	0.00129076	0.99897	NA	PAX7
ENSG00000009724	13.019	-0.0919456	0.137499	-0.667878	0.504211	0.800198			13.019	0.0103671	0.138501	0.069496	0.944595	NA	MASP2
ENSG00000009765	0.912299	0.013178	0.0441462	0.315966	0.752028	NA			0.912299	0.0385389	0.0444896	0.683543	0.494264	NA	IYD
ENSG00000009780	96.177	0.350537	0.157316	2.20618	0.0273716	0.174919			96.177	0.0722535	0.157566	0.459796	0.645662	0.852558	FAM76A
ENSG00000009790	3.42682	0.00977661	0.0709299	0.124068	0.901262	NA			3.42682	-0.0496381	0.068374	-1.47202	0.141015	NA	TRAF3IP3
ENSG00000009830	208.748	0.0183649	0.164115	0.112284	0.910599	0.974322			208.748	-0.115665	0.164072	-0.7163	0.473806	0.744685	POMT2
ENSG00000009844	1039.98	-0.234037	0.0812747	-2.8801	0.00397547	0.0468927	Down		1039.98	-0.0976968	0.0806905	-1.21034	0.226149	0.513599	VTA1
ENSG00000009950	2.43908	-0.0630982	0.0722385	-0.747763	0.454603	NA			2.43908	-0.0495844	0.0734418	-0.558624	0.576418	NA	MLXIPL
ENSG00000009954	1596.57	-0.0523436	0.0762537	-0.686658	0.492298	0.796018			1596.57	0.00690269	0.0759042	0.0909667	0.927519	0.977308	BAZ1B
ENSG00000010017	1718.24	0.229633	0.0991802	2.31489	0.020619	0.145046			1718.24	-0.178291	0.099119	-1.80013	0.0718408	0.261434	RANBP9
ENSG00000010030	0.448986	0.00122241	0.0277246	0.0256821	0.979511	NA			0.448986	-0.00704695	0.0277246	-0.269802	0.787312	NA	ETV7
ENSG00000010072	198.51	-0.048931	0.139056	-0.351909	0.724906	0.911906			198.51	0.0356391	0.138535	0.256932	0.797231	0.92824	SPRTN
ENSG00000010165	1469.17	-0.0823138	0.0704196	-1.16899	0.242406	0.579937			1469.17	-0.0606889	0.0699082	-0.868113	0.385333	0.675159	EEF1AKNMT
ENSG00000010219	308.472	0.173718	0.120018	1.44861	0.147445	0.452707			308.472	0.132486	0.119616	1.10766	0.268007	0.561386	DYRK4
ENSG00000010244	3651.64	-0.123468	0.050095	-2.4647	0.0137127	0.109952			3651.64	-0.107747	0.0499422	-2.15741	0.030974	0.150724	ZNF207
ENSG00000010256	3384.68	-0.098569	0.0478672	-2.05916	0.0394785	0.219648			3384.68	-0.0755895	0.0475928	-1.58821	0.112239	0.343963	UQCRC1
ENSG00000010270	1123.75	0.0544938	0.0813662	0.669567	0.503134	0.799836			1123.75	0.205876	0.0808146	2.5466	0.0108777	0.0717464	STARD3NL
ENSG00000010278	8.07962	-0.0229827	0.121693	-0.206464	0.836428	NA			8.07962	0.0304635	0.123881	0.239759	0.810517	NA	CD9
ENSG00000010282	0	NA	NA	NA	NA	NA			0	NA	NA	NA	NA	NA	HHATL
ENSG00000010292	3471.91	-0.112968	0.0645678	-1.74978	0.0801563	0.328154			3471.91	-0.0115821	0.0643891	-0.179828	0.857288	0.951576	NCAPD2
ENSG00000010295	157.914	-0.0495209	0.13197	-0.378141	0.705326	0.90199			157.914	0.077631	0.130681	0.593577	0.552795	0.797771	IFFO1
ENSG00000010310	1.49588	0.0445875	0.0584868	0.86144	0.388996	NA			1.49588	0.0289592	0.0580721	0.643388	0.519973	NA	GIPR
ENSG00000010318	175.325	0.253539	0.136422	1.852	0.064026	0.288107			175.325	-0.0093437	0.136912	-0.0676134	0.946093	0.982392	PHF7
ENSG00000010319	72.2772	-0.120759	0.153776	-0.823134	0.410432	0.74092			72.2772	0.0492759	0.153663	0.317412	0.750931	0.906501	SEMA3G
ENSG00000010322	1092.36	0.0499023	0.112161	0.444352	0.656788	0.879066			1092.36	0.037793	0.111873	0.338017	0.73535	0.897736	NISCH
ENSG00000010327	1649.39	-0.433479	0.0715599	-6.06348	1.33206e-09	2.11504e-07	Down		1649.39	0.258983	0.0699013	3.70296	0.0002131	0.003313	STAB1	Up
ENSG00000010361	1256.67	0.00771207	0.118723	0.064901	0.948253	0.98299			1256.67	0.0106182	0.118533	0.0896006	0.928605	0.977316	FUZ
ENSG00000010379	4.4163	-0.03288	0.090694	-0.297849	0.765819	NA			4.4163	-0.0923085	0.0954936	-0.965771	0.334159	NA	SLC6A13
ENSG00000010404	623.099	0.0577423	0.0998159	0.578578	0.562874	0.833536			623.099	-0.136967	0.100296	-1.36689	0.17166	0.442423	IDS
ENSG00000010438	0	NA	NA	NA	NA	NA			0	NA	NA	NA	NA	NA	PRSS3
ENSG00000010539	187.587	0.102791	0.133258	0.774388	0.438702	0.760986			187.587	0.116648	0.132664	0.88019	0.378757	0.66853	ZNF200
ENSG00000010610	2737.18	0.19112	0.0678529	2.81669	0.00485212	0.0538053			2737.18	0.0781133	0.0677377	1.15342	0.248738	0.539606	CD4
ENSG00000010626	35.5903	0.242902	0.16387	1.47676	0.13974	0.439223			35.5903	0.147952	0.16407	0.915079	0.36015	0.650576	LRRC23
ENSG00000010671	3292.19	-0.00890251	0.0609835	-0.146827	0.883269	0.965859			3292.19	0.27455	0.0605527	4.53367	5.79667e-06	0.000161934	BTK	Up
ENSG00000010704	12.0513	-0.0413802	0.140566	-0.304799	0.760519	0.925992			12.0513	-0.0639796	0.145773	-0.455283	0.648905	NA	HFE
ENSG00000010803	1405.59	0.0447927	0.0888569	0.503899	0.614333	0.858966			1405.59	0.264526	0.0884632	2.98926	0.0027965	0.025696	SCMH1	Up
ENSG00000010810	1368.26	0.122125	0.104736	1.16594	0.243638	0.580853			1368.26	0.28972	0.104297	2.77786	0.00547181	0.0433375	FYN	Up
ENSG00000010818	291.402	0.621937	0.150973	4.12433	3.71812e-05	0.00135664	Up		291.402	0.349445	0.150358	2.35192	0.0186769	0.106485	HIVEP2
ENSG00000010932	0.239169	0.0118282	0.0245985	0.49297	0.622034	NA			0.239169	3.19486e-05	0.0245985	0.00128859	0.998972	NA	FMO1
ENSG00000011007	1522.55	-0.10928	0.0683431	-1.60267	0.109008	0.387338			1522.55	0.197816	0.0673107	2.93873	0.00329555	0.0295578	ELOA	Up
ENSG00000011009	1812.87	-0.097285	0.0821873	-1.18522	0.235931	0.573053			1812.87	0.160942	0.0815727	1.97249	0.0485535	0.204961	LYPLA2
ENSG00000011021	424.08	0.108511	0.115762	0.935993	0.349277	0.68934			424.08	0.0466292	0.115289	0.403748	0.686398	0.876132	CLCN6
ENSG00000011028	1015.1	0.656743	0.106713	6.17243	6.72492e-10	1.1707e-07	Up		1015.1	1.35765	0.105656	12.8283	1.13839e-37	1.75615e-34	AC080038.1	Up
ENSG00000011052	994.014	-0.450026	0.119481	-3.76855	0.000164196	0.00432254	Down		994.014	-0.1102	0.118921	-0.923792	0.355595	0.646214	NME1-NME2
ENSG00000011083	0.156355	0.00109251	0.0245985	0.0444047	0.964582	NA			0.156355	3.19486e-05	0.0245985	0.00128888	0.998972	NA	SLC6A7
ENSG00000011105	64.8221	0.496098	0.163449	3.02286	0.00250401	0.0337916	Up		64.8221	-0.151772	0.163866	-1.04669	0.295242	0.590059	TSPAN9
ENSG00000011114	201.703	0.219743	0.142447	1.54257	0.122936	0.410208			201.703	-0.0529451	0.142711	-0.375295	0.707441	0.886392	BTBD7
ENSG00000011132	391.697	0.0311989	0.110329	0.280318	0.779233	0.930686			391.697	0.113402	0.109371	1.03695	0.299761	0.594724	AC005954.1
ENSG00000011143	411.66	0.0620474	0.121182	0.511712	0.608853	0.856707			411.66	0.0571489	0.120716	0.473762	0.63567	0.847641	MKS1
ENSG00000011198	705.08	0.203514	0.0958655	2.12264	0.0337842	0.199533			705.08	-0.327565	0.0970774	-3.38211	0.000719321	0.00905444	ABHD5	Down
ENSG00000011201	122.406	-0.321608	0.161431	-2.04529	0.0408265	0.223825			122.406	0.0719681	0.160928	0.439358	0.660402	0.861265	ANOS1
ENSG00000011243	1197.9	0.191778	0.0750415	2.55546	0.0106049	0.0929231			1197.9	0.0806844	0.0748279	1.07832	0.280893	0.574234	AKAP8L
ENSG00000011258	1061.62	-0.156068	0.0932704	-1.66995	0.0949301	0.359352			1061.62	-0.774767	0.0944924	-8.20709	2.26619e-16	4.03382e-14	MBTD1	Down
ENSG00000011260	1743.6	0.0957426	0.0565283	1.69383	0.0902968	0.34889			1743.6	0.0552901	0.0562936	0.982174	0.326014	0.621158	UTP18
ENSG00000011275	663.157	0.100485	0.0965756	1.04029	0.298207	0.641763			663.157	0.16712	0.0959773	1.74131	0.0816301	0.283338	RNF216
ENSG00000011295	1308.42	-0.109538	0.0685975	-1.59759	0.110135	0.388518			1308.42	0.117087	0.0676786	1.7293	0.0837547	0.28762	TTC19
ENSG00000011304	15154.7	-0.134389	0.0740509	-1.81518	0.0694955	0.302543			15154.7	0.0207363	0.0740067	0.280197	0.779326	0.919853	PTBP1
ENSG00000011332	105.712	0.0817869	0.160564	0.511646	0.608899	0.856707			105.712	-0.181261	0.160115	-1.13768	0.255253	0.547072	DPF1
ENSG00000011347	8.4521	0.00236434	0.100403	0.0331936	0.97352	NA			8.4521	-0.152026	0.103014	-1.98064	0.0476311	NA	SYT7
ENSG00000011376	816.085	-0.42321	0.128488	-3.29915	0.00096978	0.0167612	Down		816.085	-0.223684	0.128511	-1.73727	0.0823392	0.284945	LARS2
ENSG00000011405	233.349	-0.334131	0.108177	-3.0849	0.00203618	0.0293035	Down		233.349	-0.423712	0.108351	-3.9083	9.29485e-05	0.00167784	PIK3C2A	Down
ENSG00000011422	170.476	0.1132	0.137588	0.822734	0.410659	0.741054			170.476	0.258684	0.136285	1.8891	0.0588782	0.231773	PLAUR
ENSG00000011426	597.017	0.13543	0.0966667	1.40133	0.161117	0.473647			597.017	0.0264695	0.0967378	0.273402	0.784544	0.922321	ANLN
ENSG00000011451	2660.46	0.132353	0.129934	1.0203	0.307588	0.649622			2660.46	0.158283	0.129819	1.22144	0.221919	0.50894	WIZ
ENSG00000011454	594.55	0.125827	0.0925694	1.35841	0.174334	0.494827			594.55	0.153647	0.0921118	1.668	0.0953165	0.312022	RABGAP1
ENSG00000011465	5.07119	0.0635573	0.0655352	1.05575	0.291082	NA			5.07119	0.0404472	0.0656221	0.780777	0.434934	NA	DCN
ENSG00000011478	531.005	-5.87857e-05	0.0915599	-0.00296373	0.997635	0.999359			531.005	0.0706852	0.0906707	0.780053	0.435359	0.716092	QPCTL
ENSG00000011485	3452.05	-0.101596	0.0501941	-2.02456	0.0429122	0.231704			3452.05	0.0791085	0.0496941	1.59188	0.111411	0.342673	PPP5C
ENSG00000011523	282.719	-0.0348842	0.126788	-0.275636	0.782827	0.93132			282.719	-0.0448051	0.126177	-0.355199	0.722441	0.892812	CEP68
ENSG00000011566	148.536	-0.0223823	0.152969	-0.145943	0.883966	0.965859			148.536	-0.240506	0.153028	-1.57058	0.11628	0.351117	MAP4K3
ENSG00000011590	4.03206	-0.0808809	0.0684741	-1.32001	0.186831	NA			4.03206	-0.0930448	0.0687693	-1.58426	0.113134	NA	ZBTB32
ENSG00000011600	19.1284	0.60073	0.150582	3.70877	0.000208269	0.00516173	Up		19.1284	0.133756	0.150001	1.06754	0.285729	0.579387	TYROBP
ENSG00000011638	644.139	0.0681537	0.0853367	0.79809	0.424818	0.75043			644.139	0.089824	0.0846316	1.06177	0.288338	0.582168	TMEM159
ENSG00000011677	2.36476	-0.0485105	0.0683226	-0.848233	0.396308	NA			2.36476	0.0278634	0.0682772	0.34319	0.731456	NA	GABRA3
ENSG00000012048	565.479	-0.0203873	0.125349	-0.163017	0.870505	0.962645			565.479	-0.000660109	0.125269	-0.00534696	0.995734	0.998797	BRCA1
ENSG00000012061	2806.14	-0.0484175	0.0854197	-0.567736	0.570214	0.837361			2806.14	0.169074	0.0851265	1.986	0.0470338	0.200681	ERCC1
ENSG00000012124	0.324323	0.00849814	0.0245985	0.34547	0.729741	NA			0.324323	0.00208114	0.0247094	0.0953558	0.924032	NA	CD22
ENSG00000012171	2.40962	0.0467714	0.0835179	0.584534	0.558861	NA			2.40962	0.0679206	0.0860517	0.787697	0.430874	NA	SEMA3B
ENSG00000012174	429.519	-0.219374	0.086483	-2.53583	0.0112181	0.0965401			429.519	-0.119636	0.0854644	-1.39828	0.162029	0.428837	MBTPS2
ENSG00000012211	552.237	0.0294309	0.1166	0.252127	0.800943	0.93769			552.237	0.0637651	0.116086	0.549523	0.582647	0.816129	PRICKLE3
ENSG00000012223	9.48262	0.267559	0.109498	2.41123	0.0158986	NA			9.48262	0.10052	0.114697	1.03631	0.300058	NA	LTF
ENSG00000012232	985.066	-0.415005	0.135949	-3.06057	0.00220916	0.0309305	Down		985.066	-0.186584	0.135896	-1.3699	0.170717	0.441383	EXTL3
ENSG00000012504	0	NA	NA	NA	NA	NA			0	NA	NA	NA	NA	NA	NR1H4
ENSG00000012660	5799.51	-0.0188666	0.0619689	-0.304333	0.760874	0.926267			5799.51	-0.120324	0.0619669	-1.94181	0.0521599	0.214765	ELOVL5
ENSG00000012779	2.67144	0.0103636	0.0336408	0.979307	0.327428	NA			2.67144	0.0210375	0.0337	1.29787	0.194331	NA	ALOX5
ENSG00000012817	1814.74	-0.00811797	0.0832958	-0.0978508	0.922051	0.976986			1814.74	0.124549	0.0829643	1.50109	0.133331	0.38279	KDM5D
ENSG00000012822	709.855	0.117371	0.118352	0.992042	0.321177	0.662577			709.855	0.0374831	0.118279	0.317392	0.750947	0.906501	CALCOCO1
ENSG00000012963	841.534	-0.149881	0.0899246	-1.66671	0.0955719	0.360271			841.534	0.0854244	0.0893667	0.955692	0.339228	0.631092	UBR7
ENSG00000012983	620.414	-0.137087	0.122559	-1.12166	0.262009	0.600877			620.414	0.0497214	0.122092	0.407364	0.683741	0.874229	MAP4K5
ENSG00000013016	55.7118	-0.152347	0.16192	-0.925249	0.354836	0.693404			55.7118	-0.262347	0.161755	-1.62279	0.104634	0.329551	EHD3
ENSG00000013275	3967.07	-0.0637243	0.043514	-1.46552	0.142778	0.444467			3967.07	0.217083	0.0430021	5.048	4.46448e-07	1.73142e-05	PSMC4	Up
ENSG00000013288	657.567	-0.102074	0.0954824	-1.07185	0.283789	0.626122			657.567	0.083664	0.0943463	0.886469	0.375365	0.665044	MAN2B2
ENSG00000013293	1.2418	0.0150689	0.049239	0.400802	0.688566	NA			1.2418	0.0270111	0.0496311	0.62242	0.533666	NA	SLC7A14
ENSG00000013297	2.22385	-0.105072	0.0726599	-1.51393	0.130042	NA			2.22385	-0.0944495	0.0740329	-1.26256	0.206749	NA	CLDN11
ENSG00000013306	5621.56	-0.0238474	0.0567798	-0.419933	0.674534	0.888632			5621.56	-0.0927988	0.0566601	-1.63786	0.101452	0.323521	SLC25A39
ENSG00000013364	261.81	0.194463	0.138218	1.40858	0.15896	0.47074			261.81	0.0568998	0.138091	0.415377	0.677866	0.869984	MVP
ENSG00000013374	775.477	0.0908704	0.118905	0.764191	0.444753	0.765028			775.477	0.181587	0.11858	1.531	0.125769	0.369574	NUB1
ENSG00000013375	257.544	0.282977	0.165008	1.72611	0.0843275	0.33734			257.544	0.183113	0.165008	1.13026	0.258366	0.551323	PGM3
ENSG00000013392	31.1729	0.188157	0.16467	1.13335	0.257069	0.595827			31.1729	0.0115785	0.16463	0.0702337	0.944008	0.981694	RWDD2A
ENSG00000013441	289.611	0.181802	0.11803	1.53811	0.124021	0.411968			289.611	-0.0575598	0.118549	-0.485919	0.627024	0.842537	CLK1
ENSG00000013503	534.707	0.12762	0.0945975	1.35001	0.177014	0.499976			534.707	-0.0530996	0.0943936	-0.563509	0.573089	0.810096	POLR3B
ENSG00000013523	699.166	0.331448	0.0967701	3.42539	0.000613921	0.0118908	Up		699.166	0.25928	0.0969218	2.67591	0.00745256	0.0545735	ANGEL1
ENSG00000013561	1275.24	0.227284	0.066146	3.43613	0.000590094	0.0115532	Up		1275.24	-0.0644536	0.0664647	-0.970059	0.332017	0.625775	RNF14
ENSG00000013563	580.988	0.0947535	0.0915589	1.03467	0.300821	0.644056			580.988	0.168347	0.0907758	1.85411	0.0637236	0.242632	DNASE1L1
ENSG00000013573	759.614	0.242765	0.126962	1.91132	0.0559634	0.268732			759.614	0.0415951	0.126601	0.329899	0.741476	0.901738	DDX11
ENSG00000013583	373.926	0.00581879	0.0962114	0.0636323	0.949263	0.983148			373.926	-0.52407	0.0981061	-5.35372	8.61621e-08	3.98758e-06	HEBP1	Down
ENSG00000013588	3.25932	0.115713	0.0614305	2.42234	0.0154208	NA			3.25932	0.00944408	0.0631158	0.363913	0.715923	NA	GPRC5A
ENSG00000013619	0.330904	-0.00884409	0.0247393	-0.460722	0.644998	NA			0.330904	-0.00990465	0.0247393	-0.50454	0.613882	NA	MAMLD1
ENSG00000013725	0.542146	0.0138884	0.0248449	0.660486	0.508942	NA			0.542146	0.00260806	0.0248732	0.114762	0.908634	NA	CD6
ENSG00000013810	1303.66	-0.0762334	0.0958049	-0.795508	0.426318	0.751662			1303.66	-0.130867	0.0955956	-1.36911	0.170965	0.441696	TACC3
ENSG00000014123	756.695	0.036443	0.0788758	0.463043	0.643334	0.872984			756.695	-0.0721139	0.0789307	-0.913502	0.360979	0.650892	UFL1
ENSG00000014138	1223.2	0.0244142	0.0784628	0.310349	0.756295	0.923573			1223.2	0.0851904	0.0780599	1.09135	0.27512	0.568217	POLA2
ENSG00000014164	1301	0.0428296	0.0950035	0.450698	0.652207	0.876623			1301	-0.00574744	0.0947916	-0.0606628	0.951628	0.983968	ZC3H3
ENSG00000014216	8596.34	-0.0281238	0.0702482	-0.400462	0.688816	0.895654			8596.34	0.043629	0.0701462	0.621965	0.533965	0.786294	CAPN1
ENSG00000014257	580.598	0.341166	0.112907	3.01867	0.00253889	0.0340301	Up		580.598	-0.325261	0.11441	-2.86507	0.00416923	0.0353608	ACPP	Down
ENSG00000014641	1926.9	-0.0448114	0.0717317	-0.624631	0.532213	0.816663			1926.9	0.0145212	0.0714807	0.203247	0.838942	0.945233	MDH1
ENSG00000014824	985.402	-0.060494	0.10411	-0.581328	0.561019	0.83294			985.402	-0.0849752	0.103942	-0.817797	0.413473	0.698717	SLC30A9
ENSG00000014914	3.03743	-0.029865	0.0805028	-0.397896	0.690707	NA			3.03743	-0.0134639	0.0741737	-0.247414	0.804587	NA	MTMR11
ENSG00000014919	716.848	-0.375397	0.0787702	-4.76514	1.88722e-06	0.000109789	Down		716.848	-0.213528	0.0776271	-2.7489	0.00597962	0.0461998	COX15	Down
ENSG00000015133	352.609	0.0784972	0.158932	0.493248	0.621837	0.862111			352.609	0.0173397	0.158947	0.109088	0.913133	0.972509	CCDC88C
ENSG00000015153	193.883	0.121708	0.148429	0.821047	0.41162	0.741554			193.883	0.0969657	0.148033	0.65533	0.512255	0.772345	YAF2
ENSG00000015171	1221.39	0.100799	0.0878828	1.14685	0.251444	0.588931			1221.39	0.0748503	0.0878066	0.852445	0.393967	0.682791	ZMYND11
ENSG00000015285	1962.34	0.0775156	0.0603562	1.28385	0.199195	0.529079			1962.34	0.135217	0.0598487	2.25939	0.0238589	0.126001	WAS
ENSG00000015413	0.182908	0.00114413	0.0245985	0.0465138	0.962901	NA			0.182908	-0.00531007	0.0245985	-0.215875	0.829086	NA	DPEP1
ENSG00000015475	1339.34	0.165694	0.090818	1.82483	0.0680272	0.298852			1339.34	-0.0142675	0.0904836	-0.157471	0.874874	0.956814	BID
ENSG00000015479	4787.06	-0.141255	0.089547	-1.57715	0.114761	0.396032			4787.06	-0.0835339	0.0894465	-0.933601	0.35051	0.640748	MATR3
ENSG00000015520	2.6264	0.0347046	0.0730435	0.434727	0.663761	NA			2.6264	-0.0350274	0.0735399	-0.633083	0.52668	NA	NPC1L1
ENSG00000015532	312.71	-0.159793	0.110567	-1.44497	0.148466	0.45365			312.71	-0.0150593	0.10901	-0.139143	0.889337	0.963833	XYLT2
ENSG00000015568	66.1648	0.0633566	0.14313	0.426203	0.66996	0.886579			66.1648	0.0129725	0.139708	0.0868729	0.930773	0.978411	RGPD5
ENSG00000015592	0.0830917	0.00109251	0.0245985	0.0444065	0.96458	NA			0.0830917	0.00539978	0.0245985	0.219514	0.82625	NA	STMN4
ENSG00000015676	1567.54	-0.0372135	0.092785	-0.399892	0.689236	0.895654			1567.54	-0.229477	0.0925812	-2.47913	0.0131702	0.0819241	NUDCD3
ENSG00000016082	19.2629	-0.191119	0.138099	-1.6431	0.100362	0.370972			19.2629	0.0363206	0.140201	0.234606	0.814515	0.934818	ISL1
ENSG00000016391	1.66552	-0.00424009	0.0663211	-0.0703267	0.943934	NA			1.66552	0.0359679	0.0672991	0.451294	0.651778	NA	CHDH
ENSG00000016402	40.3743	-0.443412	0.160453	-2.84948	0.00437906	0.050003			40.3743	-0.290482	0.160072	-1.77062	0.0766243	0.272218	IL20RA
ENSG00000016490	2.92052	-0.161031	0.0764846	-1.6516	0.0986164	NA			2.92052	-0.178236	0.0769473	-1.99599	0.0459345	NA	CLCA1
ENSG00000016602	0	NA	NA	NA	NA	NA			0	NA	NA	NA	NA	NA	CLCA4
ENSG00000016864	296.508	0.298222	0.138936	2.14347	0.0320752	0.192943			296.508	-0.0659696	0.138723	-0.477611	0.632927	0.845749	GLT8D1
ENSG00000017260	1471.91	-0.052817	0.100405	-0.525556	0.599196	0.851977			1471.91	0.0334148	0.100091	0.333196	0.738986	0.899976	ATP2C1
ENSG00000017427	0.243717	0.00109251	0.0245985	0.0444033	0.964583	NA			0.243717	0.0161354	0.0245985	0.567673	0.570257	NA	IGF1
ENSG00000017483	4221.14	-0.0643729	0.0483893	-1.32997	0.183529	0.507913			4221.14	-0.127508	0.048247	-2.64278	0.00822283	0.0586971	SLC38A5
ENSG00000017797	2596.07	0.0108216	0.0705493	0.153325	0.878142	0.965052			2596.07	0.0403899	0.0703405	0.574207	0.565828	0.805987	RALBP1
ENSG00000018189	254.902	0.229619	0.133722	1.71778	0.0858365	0.340448			254.902	0.128286	0.133044	0.967183	0.333452	0.626963	RUFY3
ENSG00000018236	7.54941	-0.202722	0.0914161	-2.00397	0.0450729	NA			7.54941	-0.18338	0.0910306	-1.72438	0.0846386	NA	CNTN1
ENSG00000018280	18.1197	0.229581	0.136908	1.66329	0.0962545	0.361993			18.1197	0.0942661	0.135355	0.738572	0.460167	0.735222	SLC11A1
ENSG00000018408	166.687	-0.461162	0.159855	-2.98988	0.00279089	0.0363857	Down		166.687	0.106633	0.159258	0.660634	0.508847	0.770009	WWTR1
ENSG00000018510	2600.19	0.00486206	0.066469	0.0734367	0.941459	0.981213			2600.19	-0.106333	0.0664906	-1.5994	0.109732	0.339089	AGPS
ENSG00000018607	0	NA	NA	NA	NA	NA			0	NA	NA	NA	NA	NA	ZNF806
ENSG00000018610	272.88	-0.0977346	0.128312	-0.761753	0.446208	0.766344			272.88	-0.0410318	0.12777	-0.320951	0.748247	0.905015	CXorf56
ENSG00000018625	3.79742	-0.0406025	0.0599232	-0.993919	0.320262	NA			3.79742	0.0421128	0.0553109	0.648157	0.516883	NA	ATP1A2
ENSG00000018699	667.813	0.0634705	0.0939705	0.676042	0.499014	0.798386			667.813	-0.0957429	0.0942005	-1.01701	0.309147	0.604704	TTC27
ENSG00000018869	30.3313	0.159791	0.162063	0.958428	0.337847	0.678653			30.3313	-0.105469	0.162051	-0.670273	0.502684	0.765767	ZNF582
ENSG00000019102	1.66139	-0.025992	0.0579551	-0.834434	0.404036	NA			1.66139	0.0361259	0.0585841	0.549221	0.582854	NA	VSIG2
ENSG00000019144	283.732	0.203194	0.157802	1.28463	0.19892	0.528734			283.732	-0.120386	0.15771	-0.776323	0.437558	0.717624	PHLDB1
ENSG00000019169	0	NA	NA	NA	NA	NA			0	NA	NA	NA	NA	NA	MARCO
ENSG00000019186	0	NA	NA	NA	NA	NA			0	NA	NA	NA	NA	NA	CYP24A1
ENSG00000019485	483.249	-0.0311656	0.104286	-0.300203	0.764022	0.926993			483.249	-0.0813143	0.103987	-0.783378	0.433405	0.714776	PRDM11
ENSG00000019505	0.646562	0.000360012	0.0246851	0.044397	0.964588	NA			0.646562	0.0100702	0.0248761	0.433809	0.664427	NA	SYT13
ENSG00000019549	6.61519	-0.1782	0.119839	-1.34995	0.177033	NA			6.61519	-0.296761	0.119884	-2.51724	0.0118279	NA	SNAI2
ENSG00000019582	19.6185	0.0831286	0.13327	0.662012	0.507963	0.803313			19.6185	0.150639	0.133422	1.12709	0.259704	0.552819	CD74
ENSG00000019991	51.6054	-0.197055	0.162629	-1.21399	0.224752	0.558556			51.6054	0.0717464	0.16234	0.418163	0.675828	0.868559	HGF
ENSG00000019995	416.678	0.0247407	0.0913564	0.273259	0.784654	0.932161			416.678	-0.259069	0.0921838	-2.81236	0.00491788	0.0400855	ZRANB1	Down
ENSG00000020129	1232.2	-0.203281	0.0759294	-2.67643	0.00744101	0.0726454			1232.2	-0.190504	0.0753865	-2.52665	0.0115158	0.0748058	NCDN
ENSG00000020181	19.7638	-0.0402978	0.147644	-0.277372	0.781495	0.93132			19.7638	0.0220487	0.148416	0.145786	0.88409	0.960486	ADGRA2
ENSG00000020219	0	NA	NA	NA	NA	NA			0	NA	NA	NA	NA	NA	CCT8L1P
ENSG00000020256	421.672	0.0346392	0.0993189	0.349526	0.726694	0.912289			421.672	-0.0908717	0.0990876	-0.917599	0.358829	0.648865	ZFP64
ENSG00000020426	248.583	0.0829415	0.118392	0.701957	0.482706	0.790566			248.583	-0.0449372	0.117646	-0.381822	0.702594	0.883908	MNAT1
ENSG00000020577	32.2055	0.0209737	0.157506	0.127954	0.898185	0.970615			32.2055	0.571103	0.158282	3.35855	0.000783539	0.00970442	SAMD4A	Up
ENSG00000020633	230.066	-0.409995	0.154947	-2.68752	0.0071984	0.0708916			230.066	-0.225113	0.154599	-1.45986	0.144328	0.399729	RUNX3
ENSG00000020922	824.227	0.00302027	0.102558	0.0292072	0.976699	0.99194			824.227	0.057244	0.102567	0.558349	0.576606	0.812091	MRE11
ENSG00000021300	27.4394	-0.224039	0.164166	-1.36119	0.173455	0.493745			27.4394	-0.541555	0.164049	-3.33235	0.000861163	0.0104241	PLEKHB1	Down
ENSG00000021355	3986.38	-0.290719	0.0734709	-3.95957	7.50858e-05	0.00233818	Down		3986.38	0.434105	0.072888	5.95228	2.64431e-09	1.56228e-07	SERPINB1	Up
ENSG00000021461	0	NA	NA	NA	NA	NA			0	NA	NA	NA	NA	NA	CYP3A43
ENSG00000021488	0.433157	0.000710248	0.0245985	0.0288694	0.976969	NA			0.433157	-0.00544143	0.0245985	-0.22122	0.824921	NA	SLC7A9
ENSG00000021574	526.65	-0.086457	0.0933865	-0.924581	0.355184	0.693708			526.65	-0.142139	0.0929166	-1.52967	0.126099	0.37006	SPAST
ENSG00000021645	1.08435	0.0148335	0.050534	0.295898	0.767308	NA			1.08435	-0.026168	0.050099	-0.910645	0.362483	NA	NRXN3
ENSG00000021762	96.3987	-0.0917076	0.16058	-0.628957	0.529377	0.816093			96.3987	0.270815	0.160377	1.6426	0.100465	0.321766	OSBPL5
ENSG00000021776	1101.6	0.166005	0.141073	1.18308	0.236777	0.573641			1101.6	0.436336	0.140956	3.09236	0.00198574	0.0198182	AQR	Up
ENSG00000021826	420.288	-0.0820349	0.131692	-0.62225	0.533778	0.817181			420.288	-0.0248623	0.131251	-0.191378	0.84823	0.948148	CPS1
ENSG00000021852	0.167863	0.00649282	0.0245985	0.263948	0.79182	NA			0.167863	3.19486e-05	0.0245985	0.00128865	0.998972	NA	C8B
ENSG00000022267	249.606	0.0139305	0.157871	0.0738441	0.941134	0.981129			249.606	0.384964	0.157072	2.43427	0.0149218	0.0900366	FHL1
ENSG00000022277	1325.16	-0.0664586	0.083184	-0.798565	0.424543	0.750272			1325.16	0.00678791	0.0826625	0.0816744	0.934906	0.98016	RTF2
ENSG00000022355	21.6314	0.281766	0.149823	2.27551	0.0228755	0.155722			21.6314	0.436613	0.149614	3.20134	0.00136792	0.0148377	GABRA1	Up
ENSG00000022556	0	NA	NA	NA	NA	NA			0	NA	NA	NA	NA	NA	NLRP2
ENSG00000022567	741.334	-0.0262718	0.0931514	-0.285753	0.775068	0.930147			741.334	0.253666	0.0917832	2.76265	0.00573344	0.0447257	SLC45A4	Up
ENSG00000022840	3116.23	0.0493811	0.0616565	0.801004	0.423129	0.749072			3116.23	0.043091	0.0615567	0.700061	0.483889	0.751843	RNF10
ENSG00000022976	97.0772	0.0648563	0.156957	0.418504	0.675579	0.888887			97.0772	-0.180421	0.156775	-1.16565	0.243758	0.533758	ZNF839
ENSG00000023041	435.395	0.0734338	0.100836	0.72881	0.466118	0.780229			435.395	-0.051674	0.100828	-0.513029	0.607931	0.83166	ZDHHC6
ENSG00000023171	0.156355	0.00109251	0.0245985	0.0444047	0.964582	NA			0.156355	3.19486e-05	0.0245985	0.00128888	0.998972	NA	GRAMD1B
ENSG00000023191	77.266	-0.0426151	0.0510211	-1.07683	0.281557	0.62329			77.266	-0.0163368	0.051029	-0.254954	0.798758	0.928681	RNH1
ENSG00000023228	3123.32	-0.204373	0.0524096	-3.89907	9.65637e-05	0.00288275	Down		3123.32	-0.215083	0.0522442	-4.11667	3.8439e-05	0.000812309	NDUFS1	Down
ENSG00000023287	990.082	-0.107081	0.0801686	-1.33547	0.181722	0.506794			990.082	-0.0656496	0.0798645	-0.822002	0.411076	0.696994	RB1CC1
ENSG00000023318	570.397	-0.0820656	0.0778764	-1.05694	0.290541	0.633175			570.397	0.140654	0.0764401	1.83975	0.0658047	0.248472	ERP44
ENSG00000023330	770.609	-0.127631	0.0859798	-1.48533	0.137457	0.43555			770.609	0.11772	0.0853976	1.37832	0.168103	0.437151	ALAS1
ENSG00000023445	34.1864	-0.0607397	0.162904	-0.426727	0.669578	0.886464			34.1864	0.446194	0.163585	2.61134	0.00901885	0.0627868	BIRC3
ENSG00000023516	749.311	-0.114519	0.0919722	-1.24661	0.21254	0.54611			749.311	0.109347	0.0911253	1.19953	0.230324	0.519378	AKAP11
ENSG00000023572	373.636	-0.159234	0.0937003	-1.69994	0.0891424	0.346988			373.636	0.118374	0.0920485	1.28422	0.199066	0.47935	GLRX2
ENSG00000023608	140.433	-0.0292374	0.142905	-0.202138	0.839809	0.951431			140.433	-0.104561	0.142892	-0.731372	0.464552	0.738559	SNAPC1
ENSG00000023697	482.104	-0.106921	0.127247	-0.842618	0.399442	0.731964			482.104	0.26006	0.126379	2.05026	0.0403392	0.180377	DERA
ENSG00000023734	2415.13	0.0296587	0.0730921	0.405516	0.685099	0.893249			2415.13	0.146587	0.072832	2.01256	0.044161	0.192264	STRAP
ENSG00000023839	3.55191	0.0753418	0.0627463	1.51138	0.130692	NA			3.55191	0.044987	0.0624164	1.10886	0.267492	NA	ABCC2
ENSG00000023892	1146.83	-0.0283871	0.0987689	-0.288573	0.772908	0.929561			1146.83	0.190204	0.098102	1.93778	0.0526498	0.216179	DEF6
ENSG00000023902	60.2856	-0.128223	0.163284	-0.77682	0.437265	0.759928			60.2856	0.192618	0.162704	1.1076	0.268033	0.561386	PLEKHO1
ENSG00000023909	847.036	-0.173459	0.0809381	-2.14284	0.0321258	0.193089			847.036	-0.0884237	0.0801023	-1.10352	0.269803	0.562692	GCLM
ENSG00000024048	1209.38	0.000931974	0.0591179	0.0159167	0.987301	0.995222			1209.38	0.0381781	0.0585936	0.651601	0.514658	0.773157	UBR2
ENSG00000024422	4163.88	-0.289143	0.061743	-4.68301	2.8269e-06	0.000152981	Down		4163.88	-0.36165	0.0616717	-5.86448	4.50551e-09	2.51223e-07	EHD2	Down
ENSG00000024526	2727.48	-0.0020557	0.0890413	-0.0226902	0.981897	0.993755			2727.48	-0.185109	0.089104	-2.07754	0.037752	0.172587	DEPDC1
ENSG00000024862	744.8	0.0710803	0.0716919	0.990399	0.321979	0.663416			744.8	0.197822	0.0707133	2.7972	0.00515474	0.0414409	CCDC28A	Up
ENSG00000025039	374.624	-0.042834	0.141444	-0.302285	0.762435	0.926993			374.624	-0.0459757	0.141241	-0.325286	0.744964	0.904085	RRAGD
ENSG00000025156	381.989	-0.110827	0.123132	-0.898254	0.36905	0.70656			381.989	-0.229031	0.122997	-1.86353	0.0623879	0.239707	HSF2
ENSG00000025293	1261.32	0.11938	0.0957949	1.24563	0.212902	0.546495			1261.32	0.301504	0.0953771	3.16061	0.0015744	0.0165849	PHF20	Up
ENSG00000025423	4.54217	-0.113412	0.0858838	-1.11413	0.265225	NA			4.54217	-0.181247	0.0857916	-2.15771	0.0309503	NA	HSD17B6
ENSG00000025434	177.453	-0.184756	0.147853	-1.26508	0.205843	0.537445			177.453	0.127363	0.147001	0.863884	0.387652	0.677427	NR1H3
ENSG00000025708	143.656	0.379315	0.13546	2.78313	0.0053837	0.0579627			143.656	-0.444864	0.136754	-3.26317	0.00110172	0.0125895	TYMP	Down
ENSG00000025770	1071.16	-0.199849	0.109954	-1.81855	0.0689803	0.301299			1071.16	-0.114976	0.109608	-1.04878	0.294279	0.589192	NCAPH2
ENSG00000025772	744.906	-0.184717	0.0854348	-2.16295	0.030545	0.187135			744.906	0.0333631	0.0843184	0.395616	0.692388	0.87834	TOMM34
ENSG00000025796	2448.35	0.0988377	0.096001	1.02958	0.303207	0.646552			2448.35	0.0771215	0.0958376	0.804731	0.420975	0.706501	SEC63
ENSG00000025800	2120.7	-0.275948	0.0913245	-3.02071	0.0025218	0.0338954	Down		2120.7	-0.265711	0.0912312	-2.91168	0.00359491	0.0316097	KPNA6	Down
ENSG00000026025	22488.7	-0.18972	0.0713646	-2.65931	0.00783003	0.0753696			22488.7	0.257318	0.0712839	3.60914	0.000307212	0.00448983	VIM	Up
ENSG00000026036	62.0919	0.108601	0.15886	0.721203	0.470785	0.783722			62.0919	0.186195	0.159136	1.20748	0.227245	0.514946	RTEL1-TNFRSF6B
ENSG00000026103	49.4541	-0.0295445	0.16233	-0.179444	0.857589	0.958337			49.4541	-0.035783	0.162319	-0.218336	0.827167	0.940154	FAS
ENSG00000026297	800.429	-0.0116338	0.0855393	-0.137186	0.890884	0.967571			800.429	-0.0440516	0.0852827	-0.517534	0.604783	0.829003	RNASET2
ENSG00000026508	5576.36	0.14535	0.0734881	1.97782	0.0479489	0.246746			5576.36	0.756786	0.0731374	10.3407	4.61242e-25	2.56155e-22	CD44	Up
ENSG00000026559	13.3043	0.0279289	0.128017	0.252176	0.800905	0.93769			13.3043	0.123462	0.128263	1.01156	0.311748	NA	KCNG1
ENSG00000026652	401.651	-0.0060198	0.148177	-0.041067	0.967243	0.989805			401.651	-0.115429	0.148359	-0.777922	0.436615	0.716629	AGPAT4
ENSG00000026751	4.76708	-0.114738	0.100748	-1.06554	0.286632	NA			4.76708	-0.024627	0.101186	-0.180784	0.856537	NA	SLAMF7
ENSG00000026950	94.2989	0.316635	0.158859	1.9941	0.0461415	0.240773			94.2989	0.133003	0.15844	0.844317	0.398492	0.686747	BTN3A1
ENSG00000027001	411.078	-0.151965	0.101263	-1.49511	0.134887	0.430903			411.078	-0.391938	0.101519	-3.86089	0.000112974	0.00199305	MIPEP	Down
ENSG00000027075	140.007	0.246507	0.15729	1.57522	0.115205	0.397104			140.007	-0.172538	0.156538	-1.10926	0.267318	0.560642	PRKCH
ENSG00000027644	1.52797	0.0420451	0.0618855	0.580427	0.561627	NA			1.52797	-0.00144184	0.062377	-0.0248215	0.980197	NA	INSRR
ENSG00000027697	1159.69	-0.0807641	0.0844413	-0.955766	0.33919	0.680122			1159.69	-0.0448777	0.0841721	-0.532745	0.59421	0.823809	IFNGR1
ENSG00000027847	652.696	0.0135697	0.09127	0.150183	0.88062	0.965767			652.696	-0.129543	0.0905763	-1.4303	0.15263	0.413889	B4GALT7
ENSG00000027869	437.238	0.289275	0.104049	2.78124	0.00541518	0.0581307			437.238	0.373778	0.103207	3.62251	0.000291759	0.00429109	SH2D2A	Up
ENSG00000028116	366.912	0.0822198	0.100872	0.815064	0.415036	0.743934			366.912	-0.072821	0.1011	-0.721702	0.470478	0.741948	VRK2
ENSG00000028137	146.165	0.148004	0.153771	0.953374	0.340401	0.681414			146.165	-0.626883	0.154928	-4.15659	3.23029e-05	0.00070077	TNFRSF1B	Down
ENSG00000028203	558.196	-0.0474598	0.126206	-0.379804	0.704091	0.901498			558.196	0.133253	0.12561	1.06138	0.288519	0.582168	VEZT
ENSG00000028277	116.506	-0.0173735	0.164177	-0.111472	0.911242	0.974395			116.506	0.0121286	0.164364	0.0756027	0.939735	0.980925	POU2F2
ENSG00000028310	790.546	0.0343615	0.147641	0.232701	0.815994	0.943282			790.546	-0.0747936	0.147546	-0.507688	0.611672	0.833913	BRD9
ENSG00000028528	1255.08	0.140109	0.128174	1.09383	0.274031	0.615384			1255.08	0.155903	0.128023	1.21866	0.222975	0.509259	SNX1
ENSG00000028839	1394.51	-0.0685524	0.0686196	-0.999139	0.317727	0.659509			1394.51	0.00255045	0.0680883	0.0374686	0.970111	0.990435	TBPL1
ENSG00000029153	316.893	-0.0688591	0.118972	-0.581107	0.561169	0.832976			316.893	0.276389	0.117803	2.34046	0.0192598	0.108173	ARNTL2
ENSG00000029363	3548.98	-0.00413065	0.0699917	-0.0589156	0.953019	0.98522			3548.98	-0.0291405	0.0698572	-0.417144	0.676573	0.868915	BCLAF1
ENSG00000029364	926.772	-0.147617	0.0922209	-1.60014	0.109567	0.388214			926.772	-0.0951588	0.0919608	-1.03433	0.300984	0.596046	SLC39A9
ENSG00000029534	7108.87	0.214365	0.0837424	2.55969	0.0104767	0.0922469			7108.87	-0.0489711	0.0837607	-0.585035	0.558524	0.801753	ANK1
ENSG00000029559	0	NA	NA	NA	NA	NA			0	NA	NA	NA	NA	NA	IBSP
ENSG00000029639	415.527	-0.495353	0.129963	-3.8227	0.000131997	0.00360216	Down		415.527	0.0217278	0.12888	0.165888	0.868245	0.955284	TFB1M
ENSG00000029725	1232	-0.0352968	0.109911	-0.324204	0.745783	0.920308			1232	0.236041	0.10925	2.15968	0.0307973	0.150243	RABEP1
ENSG00000029993	533.597	-0.121044	0.0991133	-1.21962	0.22261	0.557065			533.597	-0.125062	0.098533	-1.26871	0.204543	0.486925	HMGB3
ENSG00000030066	2383.65	-0.121405	0.0648734	-1.87104	0.06134	0.281299			2383.65	-0.169752	0.0647199	-2.62288	0.0087189	0.0612308	NUP160
ENSG00000030110	411.93	-0.047582	0.0921255	-0.517473	0.604826	0.855315			411.93	0.143046	0.0904598	1.57991	0.114128	0.346956	BAK1
ENSG00000030304	0	NA	NA	NA	NA	NA			0	NA	NA	NA	NA	NA	MUSK
ENSG00000030419	404.777	-0.447405	0.149236	-2.96772	0.0030002	0.0382612	Down		404.777	-0.311916	0.148924	-2.0649	0.0389321	0.176311	IKZF2
ENSG00000030582	5523	0.130083	0.067766	1.91956	0.0549137	0.265812			5523	0.105871	0.0676204	1.56582	0.117391	0.352784	GRN
ENSG00000031003	330.868	0.246694	0.13208	1.86677	0.0619334	0.283099			330.868	0.0149833	0.132225	0.112773	0.910211	0.972105	FAM13B
ENSG00000031081	29.4498	-0.0898081	0.164944	-0.534656	0.592888	0.848013			29.4498	-0.113379	0.165035	-0.683489	0.494298	0.760004	ARHGAP31
ENSG00000031691	288.221	0.00658532	0.113823	0.0558893	0.95543	0.986171			288.221	0.203543	0.112757	1.80387	0.0712511	0.26026	CENPQ
ENSG00000031698	9581.65	0.00582035	0.0656578	0.0883275	0.929616	0.977866			9581.65	0.22301	0.0655193	3.40363	0.000664961	0.0085169	SARS	Up
ENSG00000031823	1891.07	-0.129878	0.0808447	-1.60735	0.107979	0.385345			1891.07	0.0296631	0.0803771	0.368946	0.712168	0.888866	RANBP3
ENSG00000032219	216.404	0.298606	0.147351	2.03318	0.0420345	0.228442			216.404	0.438498	0.147152	2.98435	0.00284184	0.0260093	ARID4A	Up
ENSG00000032389	942.183	-0.0177849	0.0785887	-0.227194	0.820273	0.944514			942.183	0.0225367	0.0776554	0.290215	0.771652	0.916474	EIPR1
ENSG00000032444	4434.31	-0.176538	0.0943967	-1.87086	0.0613645	0.281299			4434.31	-0.0396179	0.0942552	-0.420264	0.674292	0.868207	PNPLA6
ENSG00000032742	189.624	-0.0605296	0.131536	-0.461111	0.644719	0.873636			189.624	0.0143561	0.131188	0.110028	0.912387	0.972335	IFT88
ENSG00000033011	585.913	-0.345079	0.0983565	-3.50699	0.000453199	0.00944917	Down		585.913	-0.215695	0.097917	-2.20197	0.0276675	0.139889	ALG1
ENSG00000033030	329.288	-0.0841531	0.115989	-0.725114	0.468382	0.78162			329.288	-0.0413025	0.115226	-0.358122	0.720252	0.89182	ZCCHC8
ENSG00000033050	1253.19	0.131515	0.117203	1.12225	0.261757	0.600877			1253.19	-0.0129331	0.116941	-0.110293	0.912177	0.972335	ABCF2
ENSG00000033100	860.992	0.0209681	0.11888	0.176287	0.860068	0.959179			860.992	-0.150778	0.118809	-1.27234	0.203253	0.485624	CHPF2
ENSG00000033122	8.45965	-0.0746251	0.10268	-0.735019	0.462328	NA			8.45965	-0.0597078	0.103638	-0.562033	0.574093	NA	LRRC7
ENSG00000033170	672.113	0.029887	0.0931118	0.320356	0.748698	0.921089			672.113	0.209348	0.0924303	2.26421	0.023561	0.125094	FUT8
ENSG00000033178	1073.29	-0.134199	0.101115	-1.32702	0.184503	0.509821			1073.29	-0.12821	0.10111	-1.26786	0.204849	0.487259	UBA6
ENSG00000033327	2217.71	-0.188859	0.094613	-1.99847	0.0456654	0.239586			2217.71	0.149418	0.0942166	1.58516	0.112929	0.344822	GAB2
ENSG00000033627	2991.41	0.132231	0.0828364	1.59628	0.110427	0.389255			2991.41	0.1097	0.0827573	1.32555	0.184989	0.460779	ATP6V0A1
ENSG00000033800	608.495	-0.0105434	0.118426	-0.0883328	0.929612	0.977866			608.495	-0.0993509	0.117946	-0.842401	0.399563	0.687364	PIAS1
ENSG00000033867	491.387	-0.297364	0.0963749	-3.09127	0.00199302	0.029049	Down		491.387	-0.0113621	0.0950409	-0.118923	0.905336	0.970238	SLC4A7
ENSG00000034053	740.211	0.316599	0.147896	2.14847	0.0316765	0.19173			740.211	0.228154	0.147818	1.55488	0.119976	0.358302	APBA2
ENSG00000034152	621.084	0.155058	0.0991309	1.56429	0.117749	0.401559			621.084	-0.105105	0.0995323	-1.06055	0.288894	0.582657	MAP2K3
ENSG00000034239	0	NA	NA	NA	NA	NA			0	NA	NA	NA	NA	NA	EFCAB1
ENSG00000034510	11749.7	0.207541	0.0439897	4.71794	2.38239e-06	0.000134993	Up		11749.7	0.0949066	0.0439235	2.16084	0.0307076	0.150014	TMSB10
ENSG00000034533	43.4728	0.0649984	0.163687	0.396903	0.691439	0.896915			43.4728	0.0463999	0.163862	0.276273	0.782338	0.9216	ASTE1
ENSG00000034677	376.466	0.0223392	0.141789	0.1585	0.874063	0.963691			376.466	-0.0111021	0.141687	-0.0769859	0.938635	0.980925	RNF19A
ENSG00000034693	383.454	-0.135992	0.102145	-1.33142	0.183052	0.507559			383.454	0.104403	0.10099	1.03298	0.301613	0.596646	PEX3
ENSG00000034713	625.071	-0.0522523	0.0889825	-0.586657	0.557434	0.830844			625.071	-0.097455	0.088697	-1.09878	0.271865	0.565124	GABARAPL2
ENSG00000034971	0.074261	-0.00427532	0.0245985	-0.173806	0.862018	NA			0.074261	-0.00533588	0.0245985	-0.216922	0.828269	NA	MYOC
ENSG00000035115	231.189	0.144817	0.139754	1.03849	0.29904	0.642598			231.189	0.278816	0.139178	2.00474	0.0449904	0.194776	SH3YL1
ENSG00000035141	806.782	-0.0231502	0.0734691	-0.314139	0.753416	0.922497			806.782	-0.0806271	0.0731897	-1.10152	0.270672	0.56337	FAM136A
ENSG00000035403	1184.25	0.17792	0.14297	1.24651	0.212577	0.54611			1184.25	0.272431	0.142947	1.90403	0.0569062	0.227001	VCL
ENSG00000035499	692.48	-0.127337	0.0849829	-1.49969	0.133695	0.428612			692.48	-0.0796478	0.0843126	-0.944795	0.344764	0.635519	DEPDC1B
ENSG00000035664	11.5134	0.0815968	0.138434	0.595945	0.551212	0.827009			11.5134	0.128676	0.13846	0.896027	0.370238	NA	DAPK2
ENSG00000035681	2147.45	-0.133952	0.0695749	-1.92608	0.0540946	0.2639			2147.45	0.172452	0.0688892	2.50222	0.0123416	0.0781351	NSMAF
ENSG00000035687	1339.37	-0.00810248	0.0792951	-0.101308	0.919306	0.976957			1339.37	-0.172431	0.0794366	-2.17072	0.0299526	0.147626	ADSS
ENSG00000035720	216.777	0.357215	0.127844	2.79476	0.00519382	0.0564252			216.777	0.486134	0.127233	3.81399	0.000136741	0.00230401	STAP1	Up
ENSG00000035862	1.80147	0.023032	0.057324	0.480782	0.630672	NA			1.80147	0.0249909	0.0576823	0.512524	0.608284	NA	TIMP2
ENSG00000035928	735.132	0.204017	0.146836	1.39268	0.163718	0.477987			735.132	0.181653	0.146766	1.24169	0.214353	0.499509	RFC1
ENSG00000036054	1041.92	0.0967328	0.0733689	1.31843	0.187359	0.512913			1041.92	-0.00457918	0.0734343	-0.0625988	0.950086	0.983429	TBC1D23
ENSG00000036257	1959.62	-0.0605553	0.0827123	-0.731434	0.464514	0.779502			1959.62	-0.114748	0.0825485	-1.38991	0.164555	0.431964	CUL3
ENSG00000036448	0.72616	-0.0111791	0.0271546	-0.215504	0.829374	NA			0.72616	-0.0254971	0.0272245	-0.855497	0.392276	NA	MYOM2
ENSG00000036473	0.0895355	0.00646034	0.0245985	0.26263	0.792836	NA			0.0895355	3.19486e-05	0.0245985	0.00129076	0.99897	NA	OTC
ENSG00000036530	1.74247	0.0460186	0.0517918	0.87447	0.381862	NA			1.74247	0.00389152	0.0517535	0.0472938	0.962279	NA	CYP46A1
ENSG00000036549	829.109	0.0119052	0.114814	0.104119	0.917075	0.976131			829.109	-0.0444452	0.114792	-0.386991	0.698763	0.882447	AC118549.1
ENSG00000036565	0.819331	0.00670592	0.0452059	0.245488	0.806078	NA			0.819331	0.0336265	0.0458737	0.731793	0.464295	NA	SLC18A1
ENSG00000036672	239.198	-0.454808	0.108796	-4.17244	3.01356e-05	0.00112805	Down		239.198	-0.341328	0.10711	-3.18027	0.00147139	0.015763	USP2	Down
ENSG00000036828	21.6269	0.0883728	0.162239	0.546122	0.584982	0.843939			21.6269	0.167005	0.162746	1.01284	0.311136	0.606284	CASR
ENSG00000037042	80.1233	-0.208527	0.159061	-1.31321	0.189112	0.515271			80.1233	-0.145162	0.158502	-0.912437	0.361539	0.651473	TUBG2
ENSG00000037241	566.01	-0.0532263	0.103731	-0.515871	0.605944	0.855677			566.01	0.268221	0.102639	2.61092	0.0090298	0.0628105	RPL26L1
ENSG00000037280	118.292	-0.052744	0.164053	-0.284713	0.775864	0.930258			118.292	-0.61405	0.163912	-3.83688	0.000124607	0.00213585	FLT4	Down
ENSG00000037474	1931.06	-0.155919	0.0654688	-2.38259	0.0171916	0.128439			1931.06	0.0143883	0.0650046	0.221565	0.824652	0.939541	NSUN2
ENSG00000037637	606.19	-0.161103	0.107192	-1.50217	0.133054	0.427416			606.19	-0.0431926	0.107076	-0.401695	0.687908	0.877277	FBXO42
ENSG00000037749	441.248	-0.296088	0.130986	-2.25856	0.023911	0.160395			441.248	-0.274458	0.130814	-2.09555	0.0361221	0.166728	MFAP3
ENSG00000037757	438.514	0.147637	0.110423	1.33775	0.180977	0.506083			438.514	-0.100136	0.110427	-0.907884	0.36394	0.653933	MRI1
ENSG00000037897	281.194	0.176117	0.11686	1.50781	0.131604	0.425117			281.194	0.0531287	0.116209	0.457476	0.647329	0.852631	METTL1
ENSG00000037965	123.73	0.167043	0.138787	1.2038	0.228668	0.564501			123.73	-0.0536249	0.13894	-0.387948	0.698055	0.882275	HOXC8
ENSG00000038002	240.573	-0.114055	0.124725	-0.915778	0.359783	0.698912			240.573	0.0181315	0.123526	0.145759	0.884112	0.960486	AGA
ENSG00000038210	361.441	-0.0825758	0.0994605	-0.825127	0.4093	0.739801			361.441	-0.320282	0.100041	-3.20071	0.00137091	0.0148585	PI4K2B	Down
ENSG00000038219	258.33	0.119222	0.148863	0.804342	0.4212	0.747098			258.33	0.455738	0.148805	3.05381	0.00225955	0.0218313	BOD1L1	Up
ENSG00000038274	2000.02	0.0246608	0.0672447	0.366857	0.713726	0.906294			2000.02	0.0212448	0.0670765	0.316744	0.751437	0.906662	MAT2B
ENSG00000038295	0	NA	NA	NA	NA	NA			0	NA	NA	NA	NA	NA	TLL1
ENSG00000038358	1766.72	0.0459713	0.0675179	0.680663	0.496085	0.798386			1766.72	0.102029	0.0669763	1.52329	0.127687	0.373223	EDC4
ENSG00000038382	1253.28	0.0858121	0.123384	0.69559	0.486686	0.793604			1253.28	0.0557307	0.123086	0.453033	0.650525	0.853757	TRIO
ENSG00000038427	6.28043	0.0657813	0.081589	0.974985	0.329568	NA			6.28043	0.0352946	0.080405	0.5935	0.552847	NA	VCAN
ENSG00000038532	778.949	0.101548	0.118785	0.855004	0.392549	0.726653			778.949	0.0290591	0.118583	0.245251	0.806262	0.932238	CLEC16A
ENSG00000038945	1.26286	0.0659267	0.0522787	1.4146	0.157186	NA			1.26286	0.0284575	0.0521228	0.708716	0.478501	NA	MSR1
ENSG00000039068	3.22979	0.0162171	0.0488866	0.343339	0.731343	NA			3.22979	0.00920892	0.0516647	0.206958	0.836043	NA	CDH1
ENSG00000039123	2595.02	-0.155519	0.0807163	-1.9266	0.0540293	0.263791			2595.02	-0.0609967	0.0805372	-0.75736	0.448834	0.727398	MTREX
ENSG00000039139	1.49995	0.0599488	0.0498378	1.25929	0.207924	NA			1.49995	0.0470637	0.0546261	0.919741	0.357708	NA	DNAH5
ENSG00000039319	450.327	0.0406077	0.128678	0.316082	0.75194	0.921682			450.327	0.0276085	0.128375	0.215025	0.829748	0.941502	ZFYVE16
ENSG00000039523	697.259	0.0975453	0.116548	0.836393	0.402934	0.734399			697.259	-0.142727	0.116519	-1.22553	0.220377	0.506779	RIPOR1
ENSG00000039537	0	NA	NA	NA	NA	NA			0	NA	NA	NA	NA	NA	C6
ENSG00000039560	195.071	-0.0157125	0.164901	-0.0921809	0.926554	0.977369			195.071	-0.155171	0.16486	-0.947151	0.343562	0.634673	RAI14
ENSG00000039600	0.444068	0.022519	0.0245985	0.701558	0.482955	NA			0.444068	3.19486e-05	0.0245985	0.00128452	0.998975	NA	SOX30
ENSG00000039650	923.026	0.127596	0.100947	1.2626	0.206734	0.538196			923.026	0.324659	0.100256	3.23802	0.00120362	0.0134647	PNKP	Up
ENSG00000039987	0.431909	0.0172186	0.0245985	0.602544	0.546812	NA			0.431909	3.19486e-05	0.0245985	0.00128347	0.998976	NA	BEST2
ENSG00000040199	122.838	-0.203439	0.143536	-1.40908	0.158811	0.470732			122.838	-0.296961	0.143602	-2.06699	0.0387348	0.175865	PHLPP2
ENSG00000040275	521.686	0.10948	0.139075	0.788699	0.430288	0.754885			521.686	0.179792	0.138798	1.29801	0.194284	0.472928	SPDL1
ENSG00000040341	626.515	0.0772639	0.112436	0.687342	0.491867	0.795923			626.515	0.0904288	0.11202	0.807176	0.419565	0.704965	STAU2
ENSG00000040487	111.722	0.00627206	0.145702	0.0490605	0.960871	0.988202			111.722	-0.199984	0.145144	-1.38267	0.166766	0.43503	PQLC2
ENSG00000040531	288.919	0.223211	0.143685	1.55743	0.119368	0.404679			288.919	0.300878	0.143284	2.10251	0.035509	0.164825	CTNS
ENSG00000040608	2.70404	0.000564068	0.0814695	0.0100828	0.991955	NA			2.70404	-0.0513298	0.0822809	-0.724331	0.468862	NA	RTN4R
ENSG00000040633	1090.22	-0.034648	0.0880575	-0.39523	0.692673	0.896926			1090.22	0.116985	0.0873005	1.34024	0.180166	0.453733	PHF23
ENSG00000040731	0.266885	0.00560052	0.0245985	0.22767	0.819903	NA			0.266885	3.19486e-05	0.0245985	0.00128642	0.998974	NA	CDH10
ENSG00000040933	805.604	-0.0109282	0.102984	-0.107606	0.914308	0.974826			805.604	0.28361	0.102194	2.77323	0.00555031	0.0436356	INPP4A	Up
ENSG00000041353	34.0168	0.0506868	0.132429	0.496027	0.619875	0.861537			34.0168	0.342246	0.131826	2.51576	0.0118775	0.0762045	RAB27B
ENSG00000041357	3419.01	0.0622009	0.0495172	1.25614	0.209065	0.541359			3419.01	0.138515	0.0491844	2.81607	0.00486144	0.0396803	PSMA4	Up
ENSG00000041515	9.99399	-0.204293	0.0896049	-2.76342	0.00571991	NA			9.99399	-0.181713	0.089575	-2.2416	0.0249875	NA	MYO16
ENSG00000041802	649.974	0.169752	0.114534	1.48211	0.138311	0.436916			649.974	0.110557	0.114234	0.968266	0.332912	0.626732	LSG1
ENSG00000041880	162.852	-0.402847	0.134553	-3.00484	0.00265721	0.0351593	Down		162.852	0.00403133	0.132088	0.02711	0.978372	0.993107	PARP3
ENSG00000041982	0.164774	0.00109251	0.0245985	0.0444045	0.964582	NA			0.164774	0.0107676	0.0245985	0.432798	0.665161	NA	TNC
ENSG00000041988	278.227	0.120499	0.118757	1.01477	0.310216	0.652298			278.227	-0.00808479	0.118735	-0.0685474	0.94535	0.982112	THAP3
ENSG00000042062	330.493	-0.0511824	0.150078	-0.342804	0.731746	0.914527			330.493	0.0210021	0.150012	0.140044	0.888625	0.963354	RIPOR3
ENSG00000042088	476.128	-0.107848	0.122555	-0.882195	0.377672	0.714544			476.128	-0.0237424	0.12226	-0.194306	0.845936	0.947405	TDP1
ENSG00000042286	481.458	-0.0257411	0.101462	-0.254658	0.798987	0.937075			481.458	-0.100278	0.101115	-0.992863	0.320777	0.615374	AIFM2
ENSG00000042304	0	NA	NA	NA	NA	NA			0	NA	NA	NA	NA	NA	C2orf83
ENSG00000042317	20.7953	-0.113459	0.15469	-0.754599	0.45049	0.769309			20.7953	0.00994001	0.154852	0.0637558	0.949165	0.983429	AL049834.1
ENSG00000042429	466.416	-0.268421	0.111751	-2.40462	0.0161895	0.123182			466.416	-0.0244104	0.110928	-0.218888	0.826737	0.940154	MED17
ENSG00000042445	389.592	0.196842	0.111404	1.76704	0.0772216	0.322385			389.592	0.0904827	0.110931	0.817494	0.413646	0.698805	RETSAT
ENSG00000042493	188.36	0.448993	0.126499	3.53193	0.000412543	0.00872743	Up		188.36	0.16242	0.126857	1.27969	0.200655	0.481489	CAPG
ENSG00000042753	6022.92	0.234789	0.0616323	3.80956	0.000139216	0.00378819	Up		6022.92	0.402094	0.0614671	6.54099	6.11131e-11	4.90459e-09	AP2S1	Up
ENSG00000042781	0.510745	0.00899666	0.0284383	0.31139	0.755505	NA			0.510745	0.000291466	0.0284688	0.00428164	0.996584	NA	USH2A
ENSG00000042813	0	NA	NA	NA	NA	NA			0	NA	NA	NA	NA	NA	ZPBP
ENSG00000042832	1.39822	-0.0410247	0.0477622	-1.02899	0.303484	NA			1.39822	-0.0460255	0.0468055	-1.22946	0.218901	NA	TG
ENSG00000042980	367.353	-0.514389	0.114148	-4.48572	7.2667e-06	0.000349988	Down		367.353	-0.632758	0.114389	-5.51557	3.47646e-08	1.70555e-06	ADAM28	Down
ENSG00000043039	0.0815511	0.00109251	0.0245985	0.0444065	0.96458	NA			0.0815511	3.19486e-05	0.0245985	0.00129076	0.99897	NA	BARX2
ENSG00000043093	619.81	0.207226	0.0962141	2.15451	0.0312	0.189814			619.81	0.00600126	0.0961677	0.06112	0.951264	0.983861	DCUN1D1
ENSG00000043143	654.435	-0.523822	0.0873979	-6.00894	1.86738e-09	2.75324e-07	Down		654.435	0.306452	0.0839566	3.64273	0.000269764	0.00404176	JADE2	Up
ENSG00000043355	0.0823077	0.00109251	0.0245985	0.0444065	0.96458	NA			0.0823077	3.19486e-05	0.0245985	0.00129076	0.99897	NA	ZIC2
ENSG00000043462	3499.21	0.0349393	0.0798853	0.43722	0.661952	0.881844			3499.21	0.201701	0.0796618	2.53152	0.0113568	0.0741204	LCP2
ENSG00000043514	1069.41	0.0264894	0.0809465	0.327169	0.74354	0.919449			1069.41	0.0633141	0.0806137	0.785355	0.432245	0.713878	TRIT1
ENSG00000043591	11.4536	-0.0203873	0.134575	-0.121482	0.90331	0.972276			11.4536	-0.108078	0.135175	-0.773388	0.439293	NA	ADRB1
ENSG00000044012	0	NA	NA	NA	NA	NA			0	NA	NA	NA	NA	NA	GUCA2B
ENSG00000044090	486.299	-0.056451	0.144882	-0.391698	0.695281	0.897889			486.299	-0.0691335	0.14462	-0.479498	0.631584	0.84536	CUL7
ENSG00000044115	3456.61	0.0608765	0.0939091	0.648245	0.516827	0.80871			3456.61	0.12239	0.0937612	1.30541	0.191755	0.469214	CTNNA1
ENSG00000044446	600.681	0.0333214	0.147375	0.224651	0.822251	0.945266			600.681	0.286571	0.147119	1.94464	0.0518187	0.21426	PHKA2
ENSG00000044459	169.071	-0.062316	0.128018	-0.493604	0.621586	0.862026			169.071	0.152487	0.126217	1.20698	0.22744	0.515304	CNTLN
ENSG00000044524	0.176371	-0.00311013	0.0245985	-0.12393	0.901371	NA			0.176371	0.00236233	0.0245985	0.0986204	0.92144	NA	EPHA3
ENSG00000044574	5816.92	-0.13592	0.0721997	-1.88311	0.0596861	0.277657			5816.92	-0.0315052	0.0720711	-0.43716	0.661995	0.861689	HSPA5
ENSG00000046604	927.945	-0.257095	0.0925987	-2.77491	0.00552167	0.0588367			927.945	-0.1863	0.0921599	-2.02006	0.0433775	0.190225	DSG2
ENSG00000046647	100.76	-0.213772	0.148609	-1.43765	0.150534	0.456945			100.76	-0.11252	0.147698	-0.757527	0.448734	0.727398	GEMIN8
ENSG00000046651	117.435	-0.0299762	0.162201	-0.183464	0.854434	0.957719			117.435	0.0560042	0.162171	0.347969	0.727864	0.895105	OFD1
ENSG00000046653	81.5681	-0.73131	0.159938	-4.55721	5.1838e-06	0.000258278	Down		81.5681	-0.550784	0.159999	-3.37979	0.000725408	0.00911454	GPM6B	Down
ENSG00000046774	35.9254	0.199564	0.164843	1.19201	0.233258	0.569893			35.9254	-0.178016	0.164957	-1.11835	0.263419	0.555756	MAGEC2
ENSG00000046889	0	NA	NA	NA	NA	NA			0	NA	NA	NA	NA	NA	PREX2
ENSG00000047056	672.111	0.0849668	0.0769884	1.10338	0.26986	0.610141			672.111	0.0133996	0.0766796	0.174237	0.861679	0.953499	WDR37
ENSG00000047188	437.044	0.087076	0.114687	0.759497	0.447555	0.767833			437.044	-0.101669	0.114269	-0.893063	0.371823	0.661337	YTHDC2
ENSG00000047230	266.313	0.133351	0.124748	1.07541	0.282193	0.624188			266.313	-0.323689	0.125147	-2.59707	0.00940218	0.0647519	CTPS2
ENSG00000047249	636.449	-0.0635583	0.0853717	-0.744102	0.456815	0.774335			636.449	-0.0186561	0.0845737	-0.220572	0.825425	0.939901	ATP6V1H
ENSG00000047315	2374.44	0.00916397	0.0619034	0.147757	0.882534	0.965788			2374.44	0.0702274	0.0616542	1.13909	0.254665	0.546547	POLR2B
ENSG00000047346	215.124	0.0511822	0.146858	0.349774	0.726509	0.912289			215.124	0.46364	0.146362	3.14585	0.00165603	0.0172615	FAM214A	Up
ENSG00000047365	110.366	0.278399	0.162368	1.69137	0.0907656	0.349726			110.366	-0.000638524	0.162848	-0.00474306	0.996216	0.998805	ARAP2
ENSG00000047410	881.782	0.125889	0.146925	0.858325	0.390713	0.724793			881.782	0.102488	0.146875	0.699741	0.484089	0.751981	TPR
ENSG00000047457	0.0897547	0.00646034	0.0245985	0.26263	0.792836	NA			0.0897547	3.19486e-05	0.0245985	0.00129076	0.99897	NA	CP
ENSG00000047578	324.531	-0.33125	0.15916	-2.11239	0.0346534	0.203057			324.531	0.0161031	0.159163	0.100543	0.919913	0.974245	KIAA0556
ENSG00000047579	471.91	0.0858853	0.107791	0.795086	0.426564	0.751911			471.91	0.25006	0.106749	2.3434	0.0191089	0.10756	DTNBP1
ENSG00000047597	1360.08	0.157394	0.0700887	2.24632	0.0246837	0.163678			1360.08	-0.181726	0.0704711	-2.57917	0.00990372	0.0673046	XK
ENSG00000047617	0	NA	NA	NA	NA	NA			0	NA	NA	NA	NA	NA	ANO2
ENSG00000047621	452.229	0.281284	0.127912	2.20556	0.0274147	0.175053			452.229	0.399701	0.127563	3.13841	0.00169865	0.0175491	C12orf4	Up
ENSG00000047634	37.6509	0.283554	0.165041	1.72526	0.0844808	0.337666			37.6509	0.203698	0.165012	1.25236	0.210437	0.494721	SCML1
ENSG00000047644	47.6819	0.0555056	0.162916	0.343497	0.731225	0.914527			47.6819	-0.270497	0.163377	-1.67103	0.0947151	0.31069	WWC3
ENSG00000047648	347.805	0.137132	0.124288	1.10331	0.269894	0.610141			347.805	0.229867	0.123939	1.85274	0.0639195	0.243139	ARHGAP6
ENSG00000047662	147.378	-0.332579	0.142336	-2.35355	0.018595	0.135765			147.378	0.00878923	0.140393	0.0627678	0.949951	0.983429	FAM184B
ENSG00000047849	2304.51	-0.0324223	0.0873948	-0.37101	0.71063	0.904769			2304.51	-0.0995206	0.0872853	-1.14042	0.254112	0.545806	MAP4
ENSG00000047932	1456.56	0.0796674	0.0704454	1.13098	0.258063	0.596696			1456.56	0.0806465	0.0702124	1.1486	0.250721	0.542129	GOPC
ENSG00000047936	0.663516	0.003105	0.0247129	0.138669	0.889712	NA			0.663516	3.19486e-05	0.0245985	0.00128367	0.998976	NA	ROS1
ENSG00000048028	373.398	0.0719423	0.130924	0.549539	0.582636	0.842527			373.398	0.0764529	0.130529	0.586198	0.557743	0.801293	USP28
ENSG00000048052	20.3538	0.0991876	0.134351	0.949516	0.342358	0.682877			20.3538	0.406741	0.135658	2.97073	0.00297096	0.0271017	HDAC9	Up
ENSG00000048140	662.244	-0.0670795	0.0849752	-0.786391	0.431638	0.756061			662.244	-0.404279	0.0853543	-4.73743	2.16446e-06	6.90834e-05	TSPAN17	Down
ENSG00000048162	1324.91	0.078527	0.0635853	1.23539	0.216685	0.550243			1324.91	-0.0638079	0.0635329	-1.00469	0.315045	0.609714	NOP16
ENSG00000048342	27.4144	0.186383	0.150754	1.27767	0.201366	0.532103			27.4144	0.357198	0.152124	2.2824	0.0224657	0.121226	CC2D2A
ENSG00000048392	570.183	-0.141747	0.103486	-1.36052	0.173666	0.494036			570.183	-1.06999	0.105864	-10.1136	4.81048e-24	2.22629e-21	RRM2B	Down
ENSG00000048405	504.221	0.2558	0.102874	2.4876	0.0128608	0.105523			504.221	0.00123247	0.102775	0.0101598	0.991894	0.997787	ZNF800
ENSG00000048462	0	NA	NA	NA	NA	NA			0	NA	NA	NA	NA	NA	TNFRSF17
ENSG00000048471	96.0897	0.0116849	0.163926	0.072945	0.94185	0.981288			96.0897	-0.30904	0.163704	-1.90189	0.0571862	0.22763	SNX29
ENSG00000048540	273.412	0.247173	0.135768	1.82318	0.0682756	0.299848			273.412	-0.00796553	0.135572	-0.0613733	0.951062	0.983861	LMO3
ENSG00000048544	1182.69	-0.370054	0.0752047	-4.9207	8.62347e-07	5.61134e-05	Down		1182.69	-0.280002	0.0746782	-3.74867	0.000177778	0.00286675	MRPS10	Down
ENSG00000048545	0	NA	NA	NA	NA	NA			0	NA	NA	NA	NA	NA	GUCA1A
ENSG00000048649	1376.06	0.140165	0.0917594	1.52758	0.126618	0.416708			1376.06	0.114261	0.0914765	1.24922	0.211586	0.49602	RSF1
ENSG00000048707	831.817	0.251003	0.0957479	2.62251	0.00872848	0.0811569			831.817	-0.346499	0.0956452	-3.62679	0.000286965	0.00422954	VPS13D	Down
ENSG00000048740	3809.14	0.0935164	0.0528584	1.76902	0.0768908	0.321376			3809.14	0.33426	0.0525158	6.36439	1.96066e-10	1.43273e-08	CELF2	Up
ENSG00000048828	3521.05	0.0948382	0.0778735	1.21791	0.223259	0.557098			3521.05	0.140267	0.0777502	1.80424	0.0711937	0.26026	FAM120A
ENSG00000048991	1031.14	-0.00487275	0.0971802	-0.0506895	0.959573	0.987808			1031.14	0.112749	0.0966561	1.1662	0.243533	0.533491	R3HDM1
ENSG00000049089	24.7401	0.275835	0.144361	1.86744	0.0618397	0.282939			24.7401	0.102251	0.145375	0.763768	0.445006	0.724236	COL9A2
ENSG00000049130	3.99274	-0.00398313	0.0887118	-0.048487	0.961328	NA			3.99274	0.017489	0.0887325	0.194521	0.845768	NA	KITLG
ENSG00000049167	233.922	0.0880685	0.1327	0.663871	0.506773	0.80245			233.922	0.0267829	0.132702	0.201744	0.840117	0.945366	ERCC8
ENSG00000049192	8.9354	-0.024668	0.102399	-0.235239	0.814023	NA			8.9354	-0.0403576	0.102065	-0.393874	0.693674	NA	ADAMTS6
ENSG00000049239	206.712	-0.0752384	0.130213	-0.581035	0.561217	0.832976			206.712	-0.210721	0.130536	-1.62521	0.104119	0.32899	H6PD
ENSG00000049245	953.656	0.114634	0.0796884	1.43857	0.150273	0.456537			953.656	0.0657379	0.0796756	0.825064	0.409336	0.695953	VAMP3
ENSG00000049246	76.6714	-0.120743	0.162966	-0.73497	0.462358	0.778172			76.6714	-0.307311	0.162924	-1.90478	0.0568085	0.226907	PER3
ENSG00000049247	0.0972084	0.00646034	0.0245985	0.26263	0.792836	NA			0.0972084	3.19486e-05	0.0245985	0.00129076	0.99897	NA	UTS2
ENSG00000049249	17.0651	-0.196253	0.148548	-1.34237	0.179477	0.503645			17.0651	0.0654031	0.148497	0.391155	0.695683	0.880654	TNFRSF9
ENSG00000049283	18.5992	-0.0260009	0.150726	-0.179497	0.857547	0.958337			18.5992	-0.0264158	0.151259	-0.179266	0.857729	0.951685	EPN3
ENSG00000049323	42.4878	0.0436305	0.161798	0.254353	0.799223	0.937075			42.4878	0.716054	0.161706	4.18666	2.83089e-05	0.000623874	LTBP1	Up
ENSG00000049449	1532.18	0.0808892	0.0722542	1.11948	0.262935	0.601511			1532.18	0.0536247	0.0721994	0.742622	0.457711	0.73313	RCN1
ENSG00000049540	0.388806	0.00109251	0.0245985	0.0444023	0.964584	NA			0.388806	0.00910132	0.0245985	0.420169	0.674362	NA	ELN
ENSG00000049541	661.061	-0.0791427	0.081878	-0.96734	0.333374	0.673884			661.061	0.104615	0.080516	1.29856	0.194096	0.472777	RFC2
ENSG00000049618	2666.95	-0.121305	0.0566426	-2.14175	0.0322137	0.193277			2666.95	-0.0258914	0.0562429	-0.460278	0.645317	0.852558	ARID1B
ENSG00000049656	758.494	0.171352	0.0886443	1.93343	0.053183	0.26173			758.494	0.131844	0.0887998	1.48497	0.137551	0.38968	CLPTM1L
ENSG00000049759	677.284	0.188943	0.103169	1.83164	0.0670056	0.297165			677.284	0.0271873	0.103136	0.262658	0.792815	0.926006	NEDD4L
ENSG00000049768	4.57453	-0.0351867	0.090893	-0.452816	0.650681	NA			4.57453	0.0184186	0.0922348	0.191022	0.848508	NA	FOXP3
ENSG00000049769	70.8377	-0.0355076	0.16269	-0.223442	0.823191	0.945615			70.8377	0.0116568	0.162444	0.0715633	0.942949	0.981633	PPP1R3F
ENSG00000049860	1497.59	0.12244	0.0641138	1.90923	0.0562327	0.269168			1497.59	0.0569859	0.0636249	0.895769	0.370376	0.660031	HEXB
ENSG00000049883	368.316	-0.119197	0.111674	-1.06669	0.286112	0.628112			368.316	-0.114775	0.111119	-1.03244	0.301865	0.596683	PTCD2
ENSG00000050030	1.07103	0.01988	0.0494802	0.392224	0.694893	NA			1.07103	0.0310832	0.0499261	0.534902	0.592718	NA	NEXMIF
ENSG00000050130	352.959	0.167138	0.0969602	1.7274	0.0840959	0.33725			352.959	-0.284513	0.0980271	-2.90566	0.00366484	0.0320419	JKAMP	Down
ENSG00000050165	1.68909	0.029785	0.0600718	0.541019	0.588495	NA			1.68909	-0.0123276	0.0614095	-0.294356	0.768486	NA	DKK3
ENSG00000050327	35.838	-0.0232432	0.158557	-0.145426	0.884375	0.966006			35.838	-0.0406118	0.158765	-0.256918	0.797242	0.92824	ARHGEF5
ENSG00000050344	647.293	0.0227423	0.0954723	0.238435	0.811544	0.94162			647.293	-0.0168685	0.0946621	-0.178134	0.858617	0.951856	NFE2L3
ENSG00000050393	1809.63	0.0921632	0.0756384	1.21881	0.222917	0.557065			1809.63	-0.0144387	0.0755127	-0.19121	0.848361	0.948148	MCUR1
ENSG00000050405	225.715	0.00877423	0.142957	0.0564347	0.954996	0.985905			225.715	0.496372	0.14177	3.47881	0.000503647	0.00681544	LIMA1	Up
ENSG00000050426	796.439	-0.166507	0.089627	-1.85918	0.0630014	0.285251			796.439	0.0484256	0.0888389	0.545407	0.585474	0.817405	LETMD1
ENSG00000050438	27.195	-0.256469	0.123567	-1.92515	0.0542108	0.264001			27.195	-0.221071	0.123747	-1.61358	0.106618	0.332409	SLC4A8
ENSG00000050555	227.372	0.107717	0.155552	0.683576	0.494243	0.797556			227.372	-0.715592	0.156262	-4.72318	2.32182e-06	7.32639e-05	LAMC3	Down
ENSG00000050628	5139.51	-0.378239	0.0617754	-6.12229	9.22382e-10	1.51449e-07	Down		5139.51	-0.188426	0.0617044	-3.05207	0.00227272	0.0219128	PTGER3	Down
ENSG00000050730	0.0895355	0.00646034	0.0245985	0.26263	0.792836	NA			0.0895355	3.19486e-05	0.0245985	0.00129076	0.99897	NA	TNIP3
ENSG00000050748	830.175	-0.0879045	0.1018	-0.862261	0.388544	0.722978			830.175	-0.345251	0.102317	-3.37595	0.000735605	0.00919274	MAPK9	Down
ENSG00000050767	652.301	0.281522	0.128345	2.19068	0.0284747	0.179349			652.301	0.0959535	0.128316	0.750361	0.453037	0.730118	COL23A1
ENSG00000050820	149.104	-0.296001	0.155741	-1.93171	0.0533955	0.262168			149.104	-0.184497	0.155716	-1.14864	0.250705	0.542129	BCAR1
ENSG00000051009	343.63	-0.0464007	0.109602	-0.426052	0.67007	0.886579			343.63	0.0616554	0.108362	0.568912	0.569416	0.807812	FAM160A2
ENSG00000051108	702.234	0.370696	0.0953211	3.89127	9.97209e-05	0.0029526	Up		702.234	0.450192	0.0949757	4.74166	2.11975e-06	6.78126e-05	HERPUD1	Up
ENSG00000051128	77.0836	-0.0216333	0.151885	-0.147578	0.882676	0.965788			77.0836	0.289725	0.150098	1.91206	0.0558687	0.22451	HOMER3
ENSG00000051180	351.672	-0.128223	0.100277	-1.27434	0.202543	0.533607			351.672	-0.303862	0.100171	-3.03289	0.00242221	0.0230975	RAD51	Down
ENSG00000051341	201.843	0.0753437	0.154104	0.488718	0.625041	0.864149			201.843	-0.160281	0.154049	-1.04644	0.295357	0.590126	POLQ
ENSG00000051382	1540.01	0.256626	0.0898654	2.85278	0.00433382	0.0496979	Up		1540.01	-0.472222	0.0906716	-5.21445	1.84365e-07	7.8519e-06	PIK3CB	Down
ENSG00000051523	3921.29	0.268904	0.0832311	3.22985	0.00123854	0.0200625	Up		3921.29	-0.11372	0.0832937	-1.36569	0.172037	0.443229	CYBA
ENSG00000051596	2115.38	-0.266865	0.0571754	-4.66681	3.05912e-06	0.000161909	Down		2115.38	-0.278576	0.0567858	-4.90551	9.31852e-07	3.2754e-05	THOC3	Down
ENSG00000051620	1106.36	-0.173836	0.112777	-1.54248	0.122957	0.410208			1106.36	-0.0255361	0.112451	-0.226753	0.820616	0.937603	HEBP2
ENSG00000051825	334.185	-0.263672	0.133572	-1.97779	0.0479523	0.246746			334.185	0.014995	0.133416	0.113982	0.909252	0.971838	MPHOSPH9
ENSG00000052126	113.672	-0.195669	0.149543	-1.32203	0.186158	0.51127			113.672	0.082198	0.148297	0.554249	0.579409	0.814513	PLEKHA5
ENSG00000052344	0.913046	0.0242472	0.0415092	0.675438	0.499398	NA			0.913046	0.00656066	0.0417739	0.179478	0.857562	NA	PRSS8
ENSG00000052723	964.727	-0.153322	0.0960062	-1.59803	0.110036	0.388392			964.727	0.00856314	0.0957118	0.0899644	0.928315	0.977308	SIKE1
ENSG00000052749	2346.93	0.332926	0.0697902	4.77025	1.83995e-06	0.000108071	Up		2346.93	0.101797	0.0697934	1.45868	0.144654	0.40001	RRP12
ENSG00000052795	234.081	-0.0534183	0.119818	-0.440057	0.659896	0.88103			234.081	-0.544729	0.121359	-4.50723	6.56781e-06	0.000180569	FNIP2	Down
ENSG00000052802	297.613	-0.0906228	0.126005	-0.714796	0.474735	0.786453			297.613	-0.379255	0.126683	-3.00444	0.00266069	0.0246603	MSMO1	Down
ENSG00000052841	1094.22	0.0907999	0.10433	0.870185	0.384199	0.7188			1094.22	0.325202	0.103895	3.12833	0.00175803	0.0180669	TTC17	Up
ENSG00000052850	0.735822	0.00511779	0.0404638	0.104172	0.917033	NA			0.735822	-0.0177159	0.0407991	-0.516727	0.605347	NA	ALX4
ENSG00000053108	0.557334	-0.0225171	0.025586	-0.712303	0.476277	NA			0.557334	-0.0256929	0.0254116	-0.851779	0.394337	NA	FSTL4
ENSG00000053254	829.448	-0.164849	0.102534	-1.61472	0.106371	0.38243			829.448	0.425622	0.101548	4.18744	2.82124e-05	0.000622736	FOXN3	Up
ENSG00000053328	0	NA	NA	NA	NA	NA			0	NA	NA	NA	NA	NA	METTL24
ENSG00000053371	425.817	-0.228388	0.103441	-2.21163	0.0269923	0.173338			425.817	0.0462414	0.101779	0.453404	0.650258	0.853757	AKR7A2
ENSG00000053372	1895.92	0.0536155	0.0596442	0.899407	0.368436	0.705872			1895.92	-0.0583392	0.0595379	-0.979909	0.327131	0.622091	MRTO4
ENSG00000053438	2.90493	0.00925323	0.0777244	0.146159	0.883796	NA			2.90493	0.00968139	0.0795231	0.175391	0.860772	NA	NNAT
ENSG00000053501	998.812	-0.0220517	0.077171	-0.28642	0.774557	0.929841			998.812	0.0536732	0.0764671	0.701854	0.48277	0.750928	USE1
ENSG00000053524	43.5037	-0.248362	0.164924	-1.46915	0.141792	0.442879			43.5037	-0.390101	0.164787	-2.35343	0.018601	0.106278	MCF2L2
ENSG00000053702	5.99145	0.0701262	0.102655	0.645943	0.518316	NA			5.99145	0.0261469	0.103116	0.261845	0.793441	NA	NRIP2
ENSG00000053747	27.9097	-0.08662	0.149309	-0.414083	0.678813	0.890589			27.9097	-0.405488	0.150981	-2.69862	0.00696274	0.0517786	LAMA3
ENSG00000053770	570.686	0.0434651	0.0894339	0.487394	0.625979	0.864425			570.686	0.010688	0.0891345	0.120357	0.9042	0.969714	AP5M1
ENSG00000053900	274.534	-0.0656717	0.141829	-0.464054	0.642609	0.872869			274.534	0.0647575	0.141558	0.456751	0.64785	0.852754	ANAPC4
ENSG00000053918	0.369674	-0.00480854	0.0265462	-0.181146	0.856253	NA			0.369674	0.00860652	0.0265462	0.365574	0.714683	NA	KCNQ1
ENSG00000054116	1191.3	-0.0201478	0.0650174	-0.309761	0.756743	0.923651			1191.3	0.011554	0.0644969	0.179222	0.857763	0.951685	TRAPPC3
ENSG00000054118	3622.37	-0.14177	0.0975564	-1.45343	0.146103	0.450405			3622.37	-0.0368424	0.0974362	-0.377979	0.705446	0.885331	THRAP3
ENSG00000054148	1481.8	0.131172	0.0775138	1.69247	0.090557	0.349295			1481.8	-0.107552	0.0776378	-1.38574	0.165827	0.433831	PHPT1
ENSG00000054179	0.159852	0.00109251	0.0245985	0.0444044	0.964582	NA			0.159852	0.00539235	0.0245985	0.21921	0.826486	NA	ENTPD2
ENSG00000054219	279.322	-0.088788	0.121203	-0.733204	0.463434	0.779076			279.322	0.0263359	0.121009	0.218471	0.827062	0.940154	LY75
ENSG00000054267	355.518	0.260105	0.135155	1.92245	0.0545497	0.264964			355.518	0.0387359	0.135022	0.288457	0.772997	0.916911	ARID4B
ENSG00000054277	90.8534	0.183895	0.156072	1.17741	0.23903	0.576296			90.8534	-0.0652877	0.155911	-0.423101	0.672221	0.86731	OPN3
ENSG00000054282	218.682	0.244335	0.139528	1.75161	0.0798415	0.327457			218.682	0.0504394	0.138974	0.362755	0.716788	0.890708	SDCCAG8
ENSG00000054356	2.87493	0.0665899	0.0665121	2.0357	0.0417802	NA			2.87493	0.105006	0.063917	2.5164	0.0118559	NA	PTPRN
ENSG00000054523	1447.69	0.0524075	0.0685198	0.764951	0.444301	0.764653			1447.69	0.124302	0.0681673	1.82349	0.0682297	0.253628	KIF1B
ENSG00000054598	773.357	0.0109003	0.121985	0.0895937	0.92861	0.977709			773.357	-0.0551877	0.121718	-0.453599	0.650117	0.853757	FOXC1
ENSG00000054611	764.528	-0.0337369	0.0807589	-0.420679	0.673989	0.888304			764.528	0.122751	0.0795302	1.5434	0.122734	0.3638	TBC1D22A
ENSG00000054654	45.6786	0.0246011	0.161674	0.165826	0.868294	0.962484			45.6786	-0.123529	0.162205	-0.778841	0.436073	0.716488	SYNE2
ENSG00000054690	9.49199	-0.408674	0.125921	-2.90479	0.00367505	NA			9.49199	-0.528385	0.127694	-3.97104	7.15597e-05	NA	PLEKHH1
ENSG00000054793	33.2435	-0.25959	0.164862	-1.4997	0.133691	0.428612			33.2435	-0.291334	0.164949	-1.70903	0.0874454	0.294805	ATP9A
ENSG00000054796	0	NA	NA	NA	NA	NA			0	NA	NA	NA	NA	NA	SPO11
ENSG00000054803	0	NA	NA	NA	NA	NA			0	NA	NA	NA	NA	NA	CBLN4
ENSG00000054938	0.0897547	0.00646034	0.0245985	0.26263	0.792836	NA			0.0897547	3.19486e-05	0.0245985	0.00129076	0.99897	NA	CHRDL2
ENSG00000054965	390.75	0.302058	0.119801	2.52282	0.0116418	0.0991387			390.75	0.270187	0.11923	2.26963	0.0232303	0.123874	FAM168A
ENSG00000054967	781.209	0.115032	0.0779828	1.47501	0.140211	0.4398			781.209	0.0832431	0.0774465	1.07493	0.282408	0.575874	RELT
ENSG00000054983	326.503	0.222933	0.127507	1.74063	0.0817487	0.331589			326.503	-0.276964	0.128128	-2.1636	0.0304949	0.149292	GALC
ENSG00000055044	2618.5	-0.0329687	0.0751902	-0.438702	0.660877	0.881138			2618.5	0.119683	0.0750149	1.59533	0.11064	0.341208	NOP58
ENSG00000055070	4124.8	-0.0973871	0.0547214	-1.77955	0.0751489	0.31703			4124.8	-0.0991335	0.0546173	-1.81498	0.0695265	0.256799	SZRD1
ENSG00000055118	10920.3	-0.0438246	0.0619513	-0.707475	0.479272	0.789128			10920.3	-0.16047	0.0618727	-2.59371	0.00949464	0.0652592	KCNH2
ENSG00000055130	1673.24	-0.0704906	0.0607717	-1.16089	0.245685	0.582359			1673.24	0.103025	0.0601592	1.71252	0.0868013	0.293595	CUL1
ENSG00000055147	359.95	0.0088151	0.117737	0.0718978	0.942683	0.981304			359.95	0.143185	0.117027	1.22474	0.220675	0.507176	FAM114A2
ENSG00000055163	1285.81	-0.0932542	0.0923919	-1.00938	0.312791	0.654529			1285.81	-0.0587918	0.0921243	-0.638103	0.523407	0.778382	CYFIP2
ENSG00000055208	1770.08	-0.283098	0.0666826	-4.2456	2.18012e-05	0.00086303	Down		1770.08	0.0288333	0.0659099	0.437756	0.661563	0.861623	TAB2
ENSG00000055211	540.3	-0.0119071	0.0852875	-0.140302	0.888422	0.967329			540.3	0.159759	0.0842158	1.89619	0.0579344	0.229294	GINM1
ENSG00000055332	595.526	-0.027154	0.147373	-0.184347	0.853741	0.957719			595.526	0.0857958	0.147356	0.580457	0.561606	0.802927	EIF2AK2
ENSG00000055483	1706.43	0.10498	0.0984787	1.0658	0.286513	0.628425			1706.43	0.0571152	0.098256	0.581382	0.560983	0.802627	AC022966.1
ENSG00000055609	511.169	0.148811	0.116708	1.27534	0.202189	0.5334			511.169	0.0842831	0.116552	0.722733	0.469844	0.741619	KMT2C
ENSG00000055732	2.65072	-0.0598282	0.0850565	-0.52386	0.600376	NA			2.65072	-0.128866	0.0855829	-1.45296	0.146234	NA	MCOLN3
ENSG00000055813	1.86446	0.0131093	0.0688559	0.166916	0.867436	NA			1.86446	-0.0601034	0.0693957	-1.08549	0.277706	NA	CCDC85A
ENSG00000055917	1871.61	-0.154334	0.0710427	-2.17326	0.0297607	0.184396			1871.61	0.0281374	0.0706432	0.398375	0.690354	0.878072	PUM2
ENSG00000055950	1180.29	-0.00342879	0.0712578	-0.0482357	0.961528	0.988493			1180.29	0.0230698	0.0708416	0.325653	0.744687	0.904085	MRPL43
ENSG00000055955	1.56609	-0.0222512	0.0443347	-0.619519	0.535575	NA			1.56609	-0.0174949	0.0446463	-0.455717	0.648594	NA	ITIH4
ENSG00000055957	0.0781777	0.00109251	0.0245985	0.0444065	0.96458	NA			0.0781777	3.19486e-05	0.0245985	0.00129076	0.99897	NA	ITIH1
ENSG00000056050	202.117	-0.017997	0.124819	-0.145877	0.884018	0.965859			202.117	0.0608206	0.123896	0.490845	0.623536	0.841259	HPF1
ENSG00000056097	2756.21	-0.0723693	0.0736928	-0.982567	0.325821	0.666353			2756.21	-0.00563065	0.0734074	-0.0767007	0.938862	0.980925	ZFR
ENSG00000056277	111.036	-0.193205	0.16079	-1.21122	0.225813	0.559843			111.036	0.0721414	0.160346	0.443642	0.657302	0.858787	ZNF280C
ENSG00000056291	0.178363	0.000629656	0.0245985	0.0255988	0.979577	NA			0.178363	-0.00556731	0.0245985	-0.226332	0.820943	NA	NPFFR2
ENSG00000056487	0.0816838	0.00109251	0.0245985	0.0444065	0.96458	NA			0.0816838	0.00539978	0.0245985	0.219514	0.82625	NA	PHF21B
ENSG00000056558	28.2657	0.264302	0.164414	1.61152	0.107067	0.383589			28.2657	0.387293	0.164726	2.30201	0.0213348	0.11685	TRAF1
ENSG00000056586	829.929	0.132795	0.0793858	1.67291	0.0943448	0.357792			829.929	0.115308	0.0792113	1.45567	0.145485	0.401398	RC3H2
ENSG00000056678	0	NA	NA	NA	NA	NA			0	NA	NA	NA	NA	NA	KIFC1
ENSG00000056736	4.3638	0.0141589	0.0970279	0.16571	0.868385	NA			4.3638	0.0869616	0.0979651	0.917658	0.358798	NA	IL17RB
ENSG00000056972	370.324	-0.192341	0.146926	-1.31127	0.189768	0.516382			370.324	-0.200023	0.146648	-1.36638	0.17182	0.442751	TRAF3IP2
ENSG00000056998	3.75399	0.165535	0.0802509	1.55014	0.121109	NA			3.75399	-0.0911626	0.0882632	-1.43985	0.14991	NA	GYG2
ENSG00000057019	170.525	-0.174976	0.143744	-1.21672	0.223709	0.557426			170.525	-0.293919	0.14351	-2.0496	0.0404031	0.180546	DCBLD2
ENSG00000057149	14.7559	0.250904	0.134264	1.77704	0.0755618	0.317763			14.7559	0.020709	0.133865	0.176489	0.85991	0.952756	SERPINB3
ENSG00000057252	374.118	-0.013209	0.154346	-0.0828196	0.933995	0.978984			374.118	-0.107591	0.154089	-0.698577	0.484816	0.752312	SOAT1
ENSG00000057294	239.18	-0.477884	0.11228	-4.24309	2.20466e-05	0.000869334	Down		239.18	-0.411963	0.110817	-3.70835	0.000208615	0.00326173	PKP2	Down
ENSG00000057468	3.08975	-0.0433092	0.0921522	-0.441058	0.659171	NA			3.08975	-0.00883767	0.0927909	-0.0801792	0.936095	NA	MSH4
ENSG00000057593	0	NA	NA	NA	NA	NA			0	NA	NA	NA	NA	NA	F7
ENSG00000057608	7117.67	-0.121725	0.045497	-2.6755	0.0074618	0.0727992			7117.67	0.00630609	0.0453403	0.139133	0.889345	0.963833	GDI2
ENSG00000057657	35.4165	-0.117377	0.156732	-0.746049	0.455638	0.773439			35.4165	-0.0827594	0.15712	-0.518247	0.604286	0.829003	PRDM1
ENSG00000057663	676.526	0.0885486	0.0861304	1.02931	0.303334	0.646632			676.526	-0.0025578	0.0859723	-0.0297026	0.976304	0.992314	ATG5
ENSG00000057704	52.8584	-0.440019	0.164441	-2.66943	0.0075981	0.0737802			52.8584	-0.339184	0.164537	-2.01585	0.0438161	0.191544	TMCC3
ENSG00000057757	1610.32	0.033365	0.0638932	0.522812	0.601105	0.852983			1610.32	-0.120334	0.0638521	-1.88491	0.0594414	0.233395	PITHD1
ENSG00000057935	368.643	0.0369538	0.114466	0.320962	0.748239	0.920895			368.643	-0.0303197	0.114086	-0.267827	0.788832	0.923608	MTA3
ENSG00000058056	290.62	-0.281136	0.148119	-1.91161	0.0559264	0.268732			290.62	0.130713	0.147584	0.880678	0.378492	0.66827	USP13
ENSG00000058063	1169.15	-0.0381366	0.105793	-0.360696	0.718326	0.908412			1169.15	-0.0530087	0.105773	-0.501412	0.616081	0.836872	ATP11B
ENSG00000058085	0.172708	0.00623035	0.0245985	0.253278	0.800054	NA			0.172708	0.00562977	0.0245985	0.228862	0.818976	NA	LAMC2
ENSG00000058091	129.041	-0.0568168	0.162365	-0.347825	0.727971	0.912665			129.041	-0.0854588	0.162306	-0.530569	0.595717	0.824876	CDK14
ENSG00000058262	4279.81	-0.161013	0.0528247	-3.04811	0.00230283	0.0318103	Down		4279.81	-0.110045	0.0526039	-2.09188	0.0364496	0.167905	SEC61A1
ENSG00000058272	818.372	0.180056	0.108371	1.66138	0.0966373	0.362717			818.372	0.0727516	0.10834	0.671528	0.501884	0.765233	PPP1R12A
ENSG00000058335	1.64267	0.00966834	0.0447183	-0.17504	0.861048	NA			1.64267	-0.0406217	0.0440631	-1.56373	0.117881	NA	RASGRF1
ENSG00000058404	4.89051	-0.0957429	0.0785948	-1.64071	0.100857	NA			4.89051	-0.0420093	0.0800845	-0.612685	0.540085	NA	CAMK2B
ENSG00000058453	836.585	0.1785	0.13441	1.33107	0.183166	0.507559			836.585	0.584495	0.133767	4.36049	1.2977e-05	0.000317206	CROCC	Up
ENSG00000058600	4661	-0.119849	0.06063	-1.97704	0.0480372	0.246967			4661	-0.0450176	0.060414	-0.745141	0.456186	0.732201	POLR3E
ENSG00000058668	1111.25	0.170726	0.0873851	1.95375	0.0507314	0.255204			1111.25	0.405199	0.0868424	4.66202	3.13119e-06	9.47671e-05	ATP2B4	Up
ENSG00000058673	1172.51	0.0338587	0.0981552	0.344637	0.730367	0.914082			1172.51	0.161927	0.0977216	1.65644	0.0976334	0.31642	ZC3H11A
ENSG00000058729	582.881	0.116867	0.0956835	1.22036	0.222327	0.557065			582.881	0.259499	0.0949871	2.73162	0.00630237	0.0481632	RIOK2	Up
ENSG00000058799	383.766	0.038803	0.0971245	0.400563	0.688742	0.895654			383.766	-0.232309	0.0979727	-2.37593	0.0175047	0.101646	YIPF1
ENSG00000058804	2354.51	-0.157207	0.0657525	-2.38931	0.0168799	0.126898			2354.51	-0.366106	0.0659273	-5.55264	2.81385e-08	1.42582e-06	NDC1	Down
ENSG00000058866	38.7039	-0.158326	0.139993	-1.1655	0.243816	0.580853			38.7039	-0.112104	0.139571	-0.797125	0.425378	0.709411	DGKG
ENSG00000059122	855.587	-0.121032	0.141949	-0.849731	0.395475	0.728947			855.587	-0.231835	0.141772	-1.63573	0.101897	0.324555	FLYWCH1
ENSG00000059145	265.776	-0.182393	0.125157	-1.45398	0.145952	0.450131			265.776	-0.440365	0.125707	-3.51116	0.000446149	0.00619433	UNKL	Down
ENSG00000059377	203.172	0.351881	0.139934	2.51486	0.011908	0.100855			203.172	0.397997	0.139902	2.8421	0.0044818	0.037283	TBXAS1	Up
ENSG00000059378	168.15	0.0113946	0.156993	0.0721751	0.942463	0.981304			168.15	0.0181812	0.156647	0.116128	0.907551	0.971201	PARP12
ENSG00000059573	3074	-0.0734944	0.066507	-1.10413	0.269537	0.609835			3074	-0.220368	0.0664665	-3.3153	0.000915453	0.0109382	ALDH18A1	Down
ENSG00000059588	317.493	0.00862872	0.139704	0.0653256	0.947915	0.98299			317.493	-0.231532	0.139579	-1.66077	0.0967594	0.314689	TARBP1
ENSG00000059691	458.286	-0.164725	0.126317	-1.30003	0.19359	0.521472			458.286	-0.397678	0.125989	-3.16326	0.0015601	0.0164685	GATB	Down
ENSG00000059728	313.713	0.348944	0.124213	2.81057	0.00494532	0.0545041			313.713	0.478685	0.122947	3.89754	9.7173e-05	0.00174084	MXD1	Up
ENSG00000059758	515.767	-0.167877	0.130076	-1.28896	0.197413	0.527056			515.767	-0.0978919	0.129688	-0.753527	0.451133	0.728656	CDK17
ENSG00000059769	82.637	0.0151048	0.154517	0.0967822	0.922899	0.977136			82.637	0.121297	0.153685	0.785614	0.432094	0.713764	DNAJC25
ENSG00000059804	3641.97	0.163403	0.105513	1.54995	0.121154	0.407674			3641.97	0.051793	0.105608	0.490757	0.623598	0.841259	SLC2A3
ENSG00000059915	102.484	-0.0511048	0.157829	-0.318554	0.750065	0.921102			102.484	-0.108956	0.157516	-0.690707	0.48975	0.755644	PSD
ENSG00000060069	1168.76	-0.067969	0.0939521	-0.724535	0.468737	0.7818			1168.76	-0.034469	0.0934741	-0.368813	0.712267	0.888903	CTDP1
ENSG00000060138	15270.6	-0.0532399	0.0569426	-0.934689	0.349948	0.689729			15270.6	-0.394063	0.05697	-6.9174	4.59999e-12	4.46617e-10	YBX3	Down
ENSG00000060140	120.127	0.0303817	0.148196	0.199522	0.841854	0.951878			120.127	0.538868	0.145746	3.63782	0.000274955	0.00409601	STYK1	Up
ENSG00000060237	4153.53	0.211444	0.147288	1.42538	0.154048	0.463165			4153.53	-0.14639	0.147263	-0.999114	0.317739	0.612662	WNK1
ENSG00000060303	0	NA	NA	NA	NA	NA			0	NA	NA	NA	NA	NA	RPS17P5
ENSG00000060339	1059.14	0.0476885	0.114142	0.41724	0.676503	0.889344			1059.14	0.12785	0.113931	1.1226	0.261607	0.554697	CCAR1
ENSG00000060491	1262.56	-0.112394	0.0902535	-1.24645	0.212601	0.54611			1262.56	-0.0523947	0.0897757	-0.58366	0.559449	0.802063	OGFR
ENSG00000060558	11.9398	0.0339538	0.142218	0.236506	0.81304	0.942373			11.9398	-0.0508072	0.142681	-0.361629	0.717629	NA	GNA15
ENSG00000060566	0	NA	NA	NA	NA	NA			0	NA	NA	NA	NA	NA	CREB3L3
ENSG00000060642	271.156	-0.118614	0.138719	-0.851937	0.394249	0.728453			271.156	-0.241321	0.138161	-1.74895	0.0802995	0.280261	PIGV
ENSG00000060656	24.5879	-0.279098	0.13155	-1.9235	0.0544177	0.264566			24.5879	-0.425762	0.133587	-3.36284	0.000771461	0.00957749	PTPRU	Down
ENSG00000060688	1164.76	-0.126815	0.0742602	-1.70773	0.0876862	0.344007			1164.76	-0.0398132	0.0737143	-0.539988	0.589206	0.819528	SNRNP40
ENSG00000060709	0	NA	NA	NA	NA	NA			0	NA	NA	NA	NA	NA	RIMBP2
ENSG00000060718	5.12855	-0.0573422	0.0842218	-1.64365	0.100249	NA			5.12855	0.122097	0.0836194	1.48134	0.138517	NA	COL11A1
ENSG00000060749	888.969	-0.136227	0.0982243	-1.3876	0.16526	0.480643			888.969	0.0548	0.0976928	0.561162	0.574687	0.810787	QSER1
ENSG00000060762	1282.64	0.0571736	0.0834999	0.684999	0.493345	0.796866			1282.64	0.0164584	0.0833143	0.197538	0.843407	0.946098	MPC1
ENSG00000060971	380.502	0.181511	0.0909146	1.99825	0.0456893	0.239622			380.502	0.0252498	0.0905786	0.278761	0.780428	0.920432	ACAA1
ENSG00000060982	3710.7	-0.224252	0.0597462	-3.75347	0.000174402	0.00450405	Down		3710.7	-0.0917304	0.0596171	-1.53838	0.123956	0.366483	BCAT1
ENSG00000061273	5004.39	0.341516	0.0545794	6.25719	3.91984e-10	7.65375e-08	Up		5004.39	0.0354779	0.0546487	0.64929	0.516151	0.774143	HDAC7
ENSG00000061337	0.810205	0.00230497	0.0403663	-0.00332188	0.99735	NA			0.810205	-0.000396181	0.0408691	-0.0608683	0.951464	NA	LZTS1
ENSG00000061455	204.287	0.189312	0.154659	1.22271	0.221438	0.5562			204.287	0.140521	0.153989	0.910944	0.362325	0.652382	PRDM6
ENSG00000061492	0.0781777	0.00109251	0.0245985	0.0444065	0.96458	NA			0.0781777	3.19486e-05	0.0245985	0.00129076	0.99897	NA	WNT8A
ENSG00000061656	9.65277	0.0135357	0.12475	0.122335	0.902634	NA			9.65277	0.0700488	0.127417	0.497111	0.619111	NA	SPAG4
ENSG00000061676	1327.22	-0.0219487	0.107506	-0.204181	0.838212	0.950666			1327.22	0.069701	0.107105	0.650084	0.515638	0.773984	NCKAP1
ENSG00000061794	1326.39	0.0153357	0.0775939	0.198341	0.842778	0.95235			1326.39	-0.17993	0.0777484	-2.31485	0.020621	0.113838	MRPS35
ENSG00000061918	136.86	-0.11119	0.144468	-0.777868	0.436647	0.759754			136.86	0.599191	0.141822	4.14289	3.42952e-05	0.000738225	GUCY1B1	Up
ENSG00000061936	588.273	-0.12645	0.124465	-1.01498	0.310117	0.652298			588.273	-0.0822871	0.124232	-0.661786	0.508108	0.769313	SFSWAP
ENSG00000061938	2135.19	0.137313	0.115554	1.18832	0.234706	0.571884			2135.19	-0.151531	0.115584	-1.31443	0.188703	0.465025	TNK2
ENSG00000061987	367.355	0.110193	0.138775	0.794332	0.427002	0.752409			367.355	0.0163567	0.138654	0.117307	0.906617	0.97087	MON2
ENSG00000062038	0.81506	-0.019701	0.0346918	-0.678443	0.497491	NA			0.81506	-0.0149006	0.0356879	-0.526786	0.598343	NA	CDH3
ENSG00000062096	0	NA	NA	NA	NA	NA			0	NA	NA	NA	NA	NA	ARSF
ENSG00000062194	1093.22	0.0962338	0.0846817	1.13644	0.25577	0.594248			1093.22	0.0493688	0.0844152	0.5847	0.558749	0.801912	GPBP1
ENSG00000062282	232.826	-0.0163463	0.149527	-0.111003	0.911614	0.974395			232.826	0.0125024	0.149064	0.0844787	0.932676	0.979176	DGAT2
ENSG00000062370	0.713597	-0.0152953	0.0263009	-0.858506	0.390613	NA			0.713597	-0.0165087	0.0263009	-0.905806	0.365038	NA	ZNF112
ENSG00000062485	4767.99	-0.14908	0.05217	-2.85733	0.00427221	0.0491084	Down		4767.99	-0.0216049	0.0518858	-0.416414	0.677107	0.869251	CS
ENSG00000062524	502.431	0.10483	0.0906713	1.15725	0.24717	0.583902			502.431	0.0268074	0.0901822	0.297184	0.766326	0.913668	LTK
ENSG00000062582	1562.32	-0.0136361	0.0549998	-0.24657	0.805241	0.938834			1562.32	-0.117167	0.0546355	-2.14448	0.0319946	0.154009	MRPS24
ENSG00000062598	357.424	-0.0520973	0.105761	-0.495967	0.619918	0.861537			357.424	0.0887952	0.104601	0.849127	0.39581	0.684704	ELMO2
ENSG00000062650	1487.35	-0.0637527	0.068094	-0.936733	0.348896	0.688877			1487.35	0.0316818	0.0676986	0.468215	0.639631	0.849822	WAPL
ENSG00000062716	1440.01	-0.0218245	0.108879	-0.19979	0.841645	0.951878			1440.01	-0.191494	0.10876	-1.76087	0.0782596	0.275882	VMP1
ENSG00000062725	642.701	-0.291623	0.120142	-2.43012	0.0150939	0.117908			642.701	-0.096403	0.120142	-0.801679	0.422739	0.707663	APPBP2
ENSG00000062822	4597.92	0.0267999	0.0815535	0.328666	0.742408	0.919041			4597.92	0.0406071	0.0813635	0.499029	0.617759	0.837921	POLD1
ENSG00000063015	3.51892	-0.00651585	0.0723631	-0.170248	0.864815	NA			3.51892	0.139333	0.0661991	2.087	0.0368879	NA	SEZ6
ENSG00000063046	17098.8	-0.0646883	0.0538546	-1.20115	0.229693	0.565967			17098.8	-0.0376158	0.0538217	-0.698884	0.484624	0.752312	EIF4B
ENSG00000063127	0.664221	0.0173817	0.0300534	0.7044	0.481184	NA			0.664221	4.68402e-05	0.0297456	0.00156245	0.998753	NA	SLC6A16
ENSG00000063169	1320.59	-0.0605636	0.1234	-0.491915	0.62278	0.862821			1320.59	0.0625474	0.123102	0.507861	0.611551	0.833913	BICRA
ENSG00000063176	1154.61	-0.037836	0.105229	-0.360223	0.71868	0.908584			1154.61	0.0607476	0.104902	0.57903	0.562569	0.803323	SPHK2
ENSG00000063177	48122.9	0.0437842	0.0508881	0.860403	0.389567	0.723969			48122.9	0.00155552	0.0508703	0.030581	0.975604	0.99182	RPL18
ENSG00000063180	30.3789	-0.023383	0.160208	-0.146531	0.883502	0.965859			30.3789	0.0710057	0.1607	0.440055	0.659897	0.860954	CA11
ENSG00000063241	2281.63	0.166555	0.064029	2.60144	0.0092833	0.0845207			2281.63	-0.110152	0.0641893	-1.71642	0.0860852	0.292084	ISOC2
ENSG00000063244	9710.85	-0.0702793	0.066984	-1.04926	0.294057	0.637293			9710.85	-0.11544	0.0669226	-1.72508	0.0845125	0.289077	U2AF2
ENSG00000063245	6940.58	0.123691	0.0933897	1.32512	0.185133	0.510362			6940.58	0.291665	0.0932757	3.1276	0.00176237	0.0180854	EPN1	Up
ENSG00000063322	904.769	0.11564	0.0990032	1.16594	0.243637	0.580853			904.769	0.282574	0.0981038	2.88113	0.00396255	0.0339071	MED29	Up
ENSG00000063438	5.61635	0.0642736	0.11346	0.691736	0.489103	NA			5.61635	0.195577	0.11537	1.75429	0.0793801	NA	AHRR
ENSG00000063515	0.166183	0.00109251	0.0245985	0.0444045	0.964582	NA			0.166183	0.0107676	0.0245985	0.435395	0.663276	NA	GSC2
ENSG00000063587	309.542	-0.0834767	0.0998926	-0.836293	0.40299	0.734399			309.542	-0.0980456	0.0991697	-0.989158	0.322586	0.617353	ZNF275
ENSG00000063601	448.06	0.0162566	0.110006	0.147664	0.882608	0.965788			448.06	-0.115462	0.109989	-1.05198	0.29281	0.587346	MTMR1
ENSG00000063660	2.6465	0.00305626	0.074006	-0.00350078	0.997207	NA			2.6465	0.148829	0.0742282	1.84955	0.0643778	NA	GPC1
ENSG00000063761	78.546	-0.180205	0.16235	-1.13235	0.257488	0.596115			78.546	-0.151094	0.162208	-0.941757	0.346317	0.63635	ADCK1
ENSG00000063854	386.457	0.15047	0.106065	1.41975	0.155681	0.466459			386.457	-0.24962	0.106941	-2.33809	0.0193824	0.108676	HAGH
ENSG00000063978	1073.53	0.0412593	0.117193	0.352323	0.724596	0.911756			1073.53	-0.0560288	0.117284	-0.478503	0.632292	0.845369	RNF4
ENSG00000064012	542.506	-0.183162	0.110315	-1.6613	0.0966527	0.362717			542.506	-0.0594621	0.109689	-0.541891	0.587893	0.819016	CASP8
ENSG00000064042	1.63794	-0.0281733	0.0574572	-0.540466	0.588876	NA			1.63794	-0.0434121	0.0573865	-0.832946	0.404875	NA	LIMCH1
ENSG00000064102	1536.45	0.098912	0.0677609	1.45921	0.144507	0.447586			1536.45	0.208138	0.0672853	3.09331	0.00197939	0.0197996	INTS13	Up
ENSG00000064115	1031.97	-0.139461	0.113397	-1.22967	0.218823	0.553337			1031.97	-0.00388485	0.113148	-0.0341317	0.972772	0.991341	TM7SF3
ENSG00000064195	0.455081	-0.00400796	0.0279439	-0.156263	0.875826	NA			0.455081	0.0102496	0.0280191	0.406096	0.684672	NA	DLX3
ENSG00000064199	71.5366	0.154004	0.159162	0.967345	0.333372	0.673884			71.5366	0.0446207	0.159171	0.280278	0.779264	0.919853	SPA17
ENSG00000064201	60.321	0.547291	0.159227	3.41326	0.000641908	0.0123337	Up		60.321	0.221677	0.159176	1.54351	0.122706	0.363795	TSPAN32
ENSG00000064205	0.178874	0.00647921	0.0245985	0.263395	0.792246	NA			0.178874	3.19486e-05	0.0245985	0.00128865	0.998972	NA	CCN5
ENSG00000064218	0	NA	NA	NA	NA	NA			0	NA	NA	NA	NA	NA	DMRT3
ENSG00000064225	4.05333	0.18458	0.0851668	2.16894	0.0300872	NA			4.05333	0.0329844	0.0868579	0.510441	0.609742	NA	ST3GAL6
ENSG00000064270	0.655013	-0.00918388	0.0353408	-0.206239	0.836604	NA			0.655013	-0.0276282	0.0355071	-0.854811	0.392656	NA	ATP2C2
ENSG00000064300	11.7228	-0.128569	0.134281	-1.12897	0.258912	0.597797			11.7228	-0.0556675	0.134983	-0.438441	0.661067	NA	NGFR
ENSG00000064309	3.69142	-0.0841237	0.0864462	-1.49502	0.134909	NA			3.69142	0.0741905	0.0783671	0.896242	0.370123	NA	CDON
ENSG00000064313	1369.28	-0.185773	0.093148	-1.99452	0.0460948	0.240773			1369.28	-0.0348715	0.0930623	-0.374006	0.7084	0.887114	TAF2
ENSG00000064393	1593.76	-0.0694805	0.0747531	-0.929884	0.352431	0.691697			1593.76	0.20341	0.0740701	2.74487	0.00605345	0.0466179	HIPK2	Up
ENSG00000064419	1648.39	0.00678341	0.0588768	0.115484	0.908061	0.973409			1648.39	-0.0530147	0.0586523	-0.903937	0.366029	0.65598	TNPO3
ENSG00000064489	103.364	0.462966	0.160817	2.92106	0.00348847	0.042767	Up		103.364	0.336459	0.160557	2.15543	0.0311282	0.151132	BORCS8-MEF2B
ENSG00000064490	2178.38	-0.0388272	0.0854993	-0.454971	0.64913	0.874968			2178.38	0.175123	0.0850517	2.0585	0.0395426	0.178192	RFXANK
ENSG00000064545	2028.47	0.027297	0.0951432	0.286832	0.774241	0.929771			2028.47	0.0242602	0.0949625	0.255486	0.798347	0.928681	TMEM161A
ENSG00000064547	56.1599	0.124828	0.16347	0.747345	0.454855	0.772594			56.1599	0.0822382	0.163411	0.490278	0.623937	0.841259	LPAR2
ENSG00000064601	856.958	0.0634299	0.0748665	0.846949	0.397024	0.730213			856.958	0.21048	0.0738367	2.84923	0.00438251	0.0368097	CTSA	Up
ENSG00000064607	1063.95	0.0257692	0.109866	0.234647	0.814482	0.942786			1063.95	-0.0883501	0.109917	-0.804609	0.421046	0.706501	SUGP2
ENSG00000064651	79.7269	-0.332169	0.159585	-2.08327	0.0372263	0.211598			79.7269	0.114629	0.158482	0.702693	0.482247	0.750601	SLC12A2
ENSG00000064652	69.0157	0.0573892	0.164869	0.3497	0.726564	0.912289			69.0157	0.247738	0.164867	1.48026	0.138804	0.391143	SNX24
ENSG00000064655	1.23169	0.000994454	0.0529599	0.0090774	0.992757	NA			1.23169	0.0172061	0.0533455	0.240084	0.810265	NA	EYA2
ENSG00000064666	1377.61	0.000941376	0.0966528	0.00913526	0.992711	0.997816			1377.61	0.198406	0.096236	2.0614	0.0392648	0.177228	CNN2
ENSG00000064687	258.28	0.339992	0.164786	2.0813	0.0374061	0.212203			258.28	0.149789	0.164807	0.938619	0.347926	0.638209	ABCA7
ENSG00000064692	0.273118	0.0118548	0.0245985	0.489781	0.624289	NA			0.273118	0.00537312	0.0245985	0.218426	0.827097	NA	SNCAIP
ENSG00000064703	735.536	0.113234	0.0708113	1.59875	0.109877	0.388318			735.536	0.136147	0.0702242	1.93876	0.0525307	0.215972	DDX20
ENSG00000064726	3154	-0.0829506	0.0586893	-1.4128	0.157713	0.469275			3154	-0.244221	0.0586433	-4.16469	3.11774e-05	0.000677413	BTBD1	Down
ENSG00000064763	371.925	0.168526	0.107442	1.56492	0.117602	0.401331			371.925	0.368214	0.106216	3.46618	0.000527906	0.00707476	FAR2	Up
ENSG00000064787	1.4961	-0.00184934	0.0595836	-0.109792	0.912574	NA			1.4961	-0.0258955	0.0604828	-0.494977	0.620616	NA	BCAS1
ENSG00000064835	0.163634	-0.00964316	0.0245985	-0.385775	0.699663	NA			0.163634	-0.0107037	0.0245985	-0.429298	0.667706	NA	POU1F1
ENSG00000064886	0.711811	0.0168815	0.040132	0.457989	0.646961	NA			0.711811	0.0251426	0.0405713	0.641571	0.521152	NA	CHI3L2
ENSG00000064932	1282.36	-0.225692	0.108897	-2.07349	0.0381267	0.214857			1282.36	-0.132161	0.108522	-1.21746	0.223429	0.509657	SBNO2
ENSG00000064933	440.665	0.138427	0.128693	1.07584	0.281998	0.623976			440.665	0.131685	0.12843	1.02571	0.305026	0.600223	PMS1
ENSG00000064961	1153.87	-0.000119937	0.0706738	-0.00398385	0.996821	0.999103			1153.87	0.244449	0.0694285	3.51996	0.000431606	0.00603466	HMG20B	Up
ENSG00000064989	540.747	-0.215316	0.108552	-1.99098	0.046483	0.241681			540.747	0.493624	0.106532	4.61849	3.86535e-06	0.00011346	CALCRL	Up
ENSG00000064995	676.076	-0.0593224	0.0791792	-0.747912	0.454513	0.772427			676.076	-0.146266	0.0790003	-1.85147	0.0641019	0.243633	TAF11
ENSG00000064999	752.248	-0.0670622	0.104755	-0.640017	0.522161	0.811085			752.248	-0.139499	0.104525	-1.3351	0.181844	0.456138	ANKS1A
ENSG00000065000	2776.84	0.154549	0.0818935	1.88746	0.0590987	0.276528			2776.84	0.398126	0.0816292	4.87763	1.07368e-06	3.70854e-05	AP3D1	Up
ENSG00000065029	280.457	-0.0646086	0.127948	-0.508004	0.611451	0.858298			280.457	0.107053	0.126791	0.842979	0.39924	0.687364	ZNF76
ENSG00000065054	387.103	-0.0061366	0.106968	-0.056193	0.955188	0.986034			387.103	-0.113292	0.106724	-1.06213	0.288177	0.581971	SLC9A3R2
ENSG00000065057	274.828	0.0756728	0.117024	0.645631	0.518518	0.810023			274.828	0.144147	0.116032	1.24219	0.214167	0.499452	NTHL1
ENSG00000065060	1427.43	-0.0888273	0.0665194	-1.33519	0.181814	0.506859			1427.43	0.027128	0.0659041	0.411642	0.680602	0.871884	UHRF1BP1
ENSG00000065135	2082.96	-0.0316553	0.0521384	-0.606577	0.544131	0.823176			2082.96	-0.0333922	0.0517292	-0.64546	0.518629	0.775229	GNAI3
ENSG00000065150	12143.5	-0.24493	0.0611181	-4.00779	6.129e-05	0.00201268	Down		12143.5	-0.0464143	0.061014	-0.760636	0.446874	0.726001	IPO5
ENSG00000065154	2778.62	0.0206346	0.0533208	0.38801	0.698009	0.899405			2778.62	-0.394127	0.0537755	-7.33012	2.29945e-13	2.77613e-11	OAT	Down
ENSG00000065183	3107.88	-0.123249	0.0681929	-1.80709	0.0707475	0.30615			3107.88	-0.114284	0.0680424	-1.67957	0.093041	0.306909	WDR3
ENSG00000065243	430.673	0.00313314	0.142517	0.0225801	0.981985	0.993755			430.673	0.28773	0.142476	2.01369	0.0440417	0.191805	PKN2
ENSG00000065268	2509.21	0.0228909	0.0674427	0.339097	0.734537	0.91569			2509.21	0.0645236	0.0670949	0.961691	0.336205	0.629287	WDR18
ENSG00000065308	1404.49	-0.315242	0.0649648	-4.85433	1.20794e-06	7.62163e-05	Down		1404.49	-0.0109879	0.0637643	-0.172169	0.863305	0.954321	TRAM2
ENSG00000065320	4.8899	0.154107	0.107802	1.27105	0.20371	NA			4.8899	0.0221756	0.10851	0.225161	0.821854	NA	NTN1
ENSG00000065325	0	NA	NA	NA	NA	NA			0	NA	NA	NA	NA	NA	GLP2R
ENSG00000065328	833.926	-0.125969	0.106476	-1.18435	0.236273	0.573242			833.926	0.0382955	0.105999	0.361588	0.71766	0.890783	MCM10
ENSG00000065357	277.497	0.24871	0.126622	1.96421	0.0495062	0.251872			277.497	0.224106	0.126397	1.77363	0.0761245	0.271142	DGKA
ENSG00000065361	1.41449	-0.00256184	0.0569872	-0.0356415	0.971568	NA			1.41449	0.0285068	0.0565763	0.54038	0.588935	NA	ERBB3
ENSG00000065371	0.331735	0.00714089	0.0261577	0.272987	0.784863	NA			0.331735	0.018429	0.0261577	0.610243	0.541701	NA	ROPN1
ENSG00000065413	112.716	-0.281519	0.165063	-1.70457	0.0882742	0.345296			112.716	0.000874196	0.165036	0.0139707	0.988853	0.996511	ANKRD44
ENSG00000065427	5269.74	0.00367071	0.0566068	0.0647478	0.948375	0.98299			5269.74	0.0672992	0.056432	1.19255	0.233045	0.5226	KARS
ENSG00000065457	122.146	-0.00899277	0.160044	-0.0522935	0.958295	0.987266			122.146	-0.215775	0.159737	-1.35969	0.173928	0.445517	ADAT1
ENSG00000065485	970.408	0.104888	0.0733015	1.43059	0.152548	0.460738			970.408	0.0965503	0.0728627	1.32507	0.185147	0.460841	PDIA5
ENSG00000065491	528.759	0.0591558	0.0881404	0.673146	0.500854	0.799033			528.759	-0.313776	0.0889659	-3.53094	0.000414092	0.00581909	TBC1D22B	Down
ENSG00000065518	1087.21	0.152303	0.0729477	2.08847	0.0367556	0.209527			1087.21	-0.0123204	0.0726891	-0.169417	0.865469	0.954803	NDUFB4
ENSG00000065526	1952.37	0.0740867	0.124448	0.595659	0.551403	0.827009			1952.37	0.0215797	0.124352	0.1739	0.861944	0.953564	SPEN
ENSG00000065534	73.5873	0.508179	0.163797	3.11604	0.001833	0.0270255	Up		73.5873	0.589473	0.163607	3.58989	0.000330815	0.00476951	MYLK	Up
ENSG00000065548	2976.21	0.101002	0.0593873	1.70059	0.0890199	0.34691			2976.21	0.201489	0.0591255	3.40772	0.000655086	0.00843256	ZC3H15	Up
ENSG00000065559	285.558	0.0767544	0.132269	0.58638	0.55762	0.830967			285.558	-0.218897	0.132025	-1.66103	0.0967065	0.314632	MAP2K4
ENSG00000065600	394.341	-0.0141535	0.126672	-0.113033	0.910004	0.974076			394.341	0.092766	0.12629	0.734763	0.462484	0.737044	TMEM206
ENSG00000065609	5.58863	-0.0662656	0.0738449	-1.24705	0.212379	NA			5.58863	-0.0782831	0.0740829	-1.7195	0.0855237	NA	SNAP91
ENSG00000065613	800.476	0.0618371	0.114267	0.542054	0.587781	0.844892			800.476	-0.148157	0.114131	-1.29889	0.193982	0.472631	SLK
ENSG00000065615	861.982	0.0377166	0.0927106	0.407266	0.683813	0.892378			861.982	0.0444998	0.0922383	0.481792	0.629954	0.844398	CYB5R4
ENSG00000065618	0.465374	0.00717486	0.0284589	0.231203	0.817157	NA			0.465374	0.0145673	0.0286498	0.491127	0.623337	NA	COL17A1
ENSG00000065621	20.9356	-0.0226701	0.122494	-0.181221	0.856194	0.957964			20.9356	-0.00850743	0.123331	-0.0760298	0.939395	0.980925	GSTO2
ENSG00000065665	25.9859	-0.0699628	0.162747	-0.43355	0.664615	0.883524			25.9859	0.249359	0.16284	1.45946	0.14444	0.399887	SEC61A2
ENSG00000065675	673.059	0.0556771	0.0805583	0.690848	0.489661	0.795372			673.059	0.168094	0.0796409	2.10999	0.0348594	0.163123	PRKCQ
ENSG00000065717	4.44581	0.0131654	0.0716669	0.20497	0.837595	NA			4.44581	-0.00292437	0.0723515	-0.0554225	0.955802	NA	TLE2
ENSG00000065802	680.266	0.118461	0.0968062	1.22485	0.220633	0.555543			680.266	-0.369662	0.0978138	-3.79089	0.000150111	0.0024936	ASB1	Down
ENSG00000065809	934.228	-0.042296	0.11061	-0.382004	0.702458	0.900525			934.228	-0.0699041	0.110439	-0.632894	0.526803	0.780924	FAM107B
ENSG00000065833	1647.44	-0.447965	0.0658441	-6.81124	9.67617e-12	2.41054e-09	Down		1647.44	0.470157	0.0637477	7.36965	1.71082e-13	2.1208e-11	ME1	Up
ENSG00000065882	828.343	0.0757755	0.117683	0.643765	0.519728	0.810797			828.343	0.0737773	0.117256	0.629313	0.529144	0.782665	TBC1D1
ENSG00000065883	966.906	0.0104358	0.12078	0.0870445	0.930636	0.977946			966.906	-0.208573	0.120705	-1.73193	0.0832862	0.286792	CDK13
ENSG00000065911	8283.03	-0.245725	0.0433694	-5.6663	1.45913e-08	1.66008e-06	Down		8283.03	0.0100729	0.0430781	0.233826	0.81512	0.935068	MTHFD2
ENSG00000065923	37.7648	-0.197105	0.134853	-1.57273	0.115782	0.397938			37.7648	0.0539369	0.13469	0.36374	0.716052	0.890403	SLC9A7
ENSG00000065970	421.466	-0.0316503	0.0971493	-0.323542	0.746285	0.920686			421.466	-0.183865	0.096975	-1.89633	0.057917	0.229294	FOXJ2
ENSG00000065978	145398	-0.0435961	0.0459399	-0.948982	0.34263	0.683044			145398	0.000526618	0.0459291	0.0114655	0.990852	0.997172	YBX1
ENSG00000065989	1854.64	0.0902619	0.0626123	1.44219	0.149248	0.454667			1854.64	-0.195905	0.0628318	-3.11862	0.00181698	0.0185493	PDE4A	Down
ENSG00000066027	1026	-0.0215247	0.068922	-0.313609	0.753818	0.922497			1026	0.120597	0.0678044	1.77831	0.0753536	0.269531	PPP2R5A
ENSG00000066032	0.233859	-0.00700882	0.0245985	-0.28493	0.775698	NA			0.233859	-0.00806938	0.0245985	-0.328045	0.742877	NA	CTNNA2
ENSG00000066044	3763.52	-0.0818381	0.0429483	-1.90542	0.0567254	0.270503			3763.52	-0.0535981	0.0427413	-1.2539	0.209877	0.494189	ELAVL1
ENSG00000066056	4862.09	-0.131967	0.0895658	-1.47482	0.14026	0.4398			4862.09	0.249308	0.089389	2.78818	0.00530056	0.0423036	TIE1	Up
ENSG00000066084	1168.88	-0.153716	0.0854752	-1.80012	0.0718421	0.309219			1168.88	0.119319	0.0849086	1.40546	0.159885	0.425339	DIP2B
ENSG00000066117	1774.64	-0.334388	0.0645284	-5.18363	2.17607e-07	1.77639e-05	Down		1774.64	0.0781019	0.0634809	1.22972	0.218803	0.505804	SMARCD1
ENSG00000066135	2484.87	0.00154798	0.072935	0.0206465	0.983528	0.99444			2484.87	0.308777	0.0724942	4.25845	2.05847e-05	0.000477125	KDM4A	Up
ENSG00000066136	1785.24	-0.128121	0.0647145	-1.98157	0.0475277	0.24526			1785.24	0.323502	0.0637057	5.07597	3.85524e-07	1.52063e-05	NFYC	Up
ENSG00000066185	6.24724	0.0407622	0.0943777	0.472834	0.636331	NA			6.24724	-0.0352622	0.0974251	-0.404879	0.685567	NA	ZMYND12
ENSG00000066230	65.8647	-0.540818	0.159914	-3.36824	0.000756505	0.0138364	Down		65.8647	-0.227721	0.158609	-1.40307	0.160595	0.426329	SLC9A3
ENSG00000066248	29.165	-0.0804713	0.140521	-0.602589	0.546782	0.824762			29.165	0.0466059	0.141708	0.305677	0.75985	0.911348	NGEF
ENSG00000066279	670.423	-0.133596	0.116735	-1.1444	0.25246	0.590162			670.423	-0.004386	0.116387	-0.0372468	0.970288	0.990435	ASPM
ENSG00000066294	1652.04	0.0725539	0.11034	0.657622	0.510781	0.804477			1652.04	0.361663	0.110156	3.27699	0.0010492	0.0121494	CD84	Up
ENSG00000066322	3285.85	-0.0235309	0.0741947	-0.317091	0.751174	0.921549			3285.85	-0.010077	0.0740855	-0.135999	0.891822	0.965312	ELOVL1
ENSG00000066336	2360.19	0.278007	0.077797	3.57334	0.000352454	0.00765805	Up		2360.19	0.00241348	0.0777806	0.0311245	0.97517	0.991707	SPI1
ENSG00000066379	531.518	0.0992843	0.106457	0.932129	0.35127	0.690567			531.518	0.24603	0.10574	2.32637	0.0199986	0.111122	ZNRD1
ENSG00000066382	0	NA	NA	NA	NA	NA			0	NA	NA	NA	NA	NA	MPPED2
ENSG00000066405	0	NA	NA	NA	NA	NA			0	NA	NA	NA	NA	NA	CLDN18
ENSG00000066422	1197.49	-0.0298978	0.0710338	-0.419917	0.674546	0.888632			1197.49	-0.127717	0.0711148	-1.79564	0.0725512	0.263003	ZBTB11
ENSG00000066427	316.991	0.0555216	0.122254	0.45399	0.649836	0.875521			316.991	0.157952	0.122044	1.29552	0.195141	0.474173	ATXN3
ENSG00000066455	284.191	0.163599	0.116214	1.40766	0.159233	0.470887			284.191	0.0903351	0.115853	0.780218	0.435263	0.716068	GOLGA5
ENSG00000066468	0.184139	0.00290194	0.0245985	0.117974	0.906088	NA			0.184139	-0.00443116	0.0245985	-0.180145	0.857038	NA	FGFR2
ENSG00000066557	1191.68	-0.273217	0.0733725	-3.72336	0.000196592	0.00492298	Down		1191.68	-0.0831082	0.0727294	-1.14166	0.253595	0.545454	LRRC40
ENSG00000066583	688.785	0.0872281	0.0859158	1.01744	0.308945	0.651007			688.785	-0.341812	0.086814	-3.93915	8.17703e-05	0.00151885	ISOC1	Down
ENSG00000066629	0.1606	0.00109251	0.0245985	0.0444046	0.964582	NA			0.1606	0.0107676	0.0245985	0.424961	0.670865	NA	EML1
ENSG00000066651	422.488	0.0330288	0.115723	0.285584	0.775197	0.930153			422.488	0.151857	0.115182	1.32073	0.186593	0.462519	TRMT11
ENSG00000066654	1644.76	-0.0954719	0.0980219	-0.972285	0.330909	0.671814			1644.76	-0.501412	0.0984045	-5.09915	3.41181e-07	1.3612e-05	THUMPD1	Down
ENSG00000066697	125.252	-0.199372	0.138494	-1.4295	0.15286	0.461295			125.252	-0.25128	0.137536	-1.82388	0.0681695	0.253515	MSANTD3
ENSG00000066735	83.8706	-0.504858	0.162754	-3.17413	0.00150288	0.0234173	Down		83.8706	-0.806919	0.162901	-5.22648	1.72765e-07	7.4493e-06	KIF26A	Down
ENSG00000066739	392.648	0.154263	0.144304	1.06743	0.285777	0.627936			392.648	-0.218402	0.144298	-1.52477	0.127316	0.372453	ATG2B
ENSG00000066777	1302.96	0.0557699	0.0974274	0.573801	0.566103	0.835235			1302.96	-0.400406	0.0978578	-4.09652	4.19406e-05	0.000876963	ARFGEF1	Down
ENSG00000066813	0.597415	0.00625341	0.0386791	0.142035	0.887052	NA			0.597415	0.0305422	0.038869	0.685084	0.493291	NA	ACSM2B
ENSG00000066827	591.807	0.0622879	0.115178	0.541001	0.588507	0.845244			591.807	-0.046553	0.114887	-0.405488	0.685119	0.874867	ZFAT
ENSG00000066855	552.421	-0.104737	0.102835	-1.01807	0.308645	0.650754			552.421	-0.095678	0.102391	-0.93417	0.350216	0.640468	MTFR1
ENSG00000066923	27.9431	0.0453869	0.159583	0.293484	0.769152	0.928792			27.9431	0.210095	0.159854	1.29075	0.19679	0.476248	STAG3
ENSG00000066926	1650.68	-0.313072	0.0899527	-3.47386	0.000513025	0.0103674	Down		1650.68	-0.952513	0.0904654	-10.5351	5.95469e-26	3.59456e-23	FECH	Down
ENSG00000066933	562.815	-0.334928	0.137934	-2.42477	0.0153182	0.118932			562.815	-0.476018	0.137738	-3.46	0.00054018	0.0072114	MYO9A	Down
ENSG00000067048	3086.33	0.239719	0.0977636	2.45209	0.014203	0.113006			3086.33	0.105464	0.0978177	1.07847	0.280822	0.574234	DDX3Y
ENSG00000067057	7594.31	-0.113167	0.0799633	-1.41632	0.15668	0.468033			7594.31	0.28976	0.0797777	3.63124	0.000282064	0.00417625	PFKP	Up
ENSG00000067064	961.576	0.0177117	0.0950284	0.18807	0.850822	0.956519			961.576	-0.46338	0.0957789	-4.84336	1.27663e-06	4.30211e-05	IDI1	Down
ENSG00000067066	879.006	0.307533	0.0807744	3.80738	0.000140446	0.00381448	Up		879.006	0.374015	0.0799939	4.67581	2.92793e-06	8.91477e-05	SP100	Up
ENSG00000067082	1389.98	0.0840737	0.0853865	0.984501	0.324869	0.66582			1389.98	-0.000342654	0.0852498	-0.00443809	0.996459	0.998833	KLF6
ENSG00000067113	41.0912	0.160058	0.165071	0.960953	0.336576	0.677323			41.0912	-0.0314661	0.165063	-0.196033	0.844585	0.946655	PLPP1
ENSG00000067141	743.363	0.724726	0.164661	4.39758	1.09463e-05	0.000485161	Up		743.363	0.292737	0.164674	1.88351	0.0596318	0.233878	NEO1
ENSG00000067167	3082.53	-0.101251	0.0529636	-1.91173	0.0559108	0.268732			3082.53	-0.00898662	0.0528047	-0.169955	0.865045	0.954713	TRAM1
ENSG00000067177	526.278	-0.130802	0.0881586	-1.48219	0.138291	0.436916			526.278	-0.106008	0.0874437	-1.21168	0.225634	0.512718	PHKA1
ENSG00000067182	1509.74	0.0821337	0.0706794	1.16176	0.245334	0.582103			1509.74	0.198655	0.0699749	2.8386	0.00453113	0.0375808	TNFRSF1A	Up
ENSG00000067191	69.1549	0.143604	0.15457	0.915159	0.360108	0.699093			69.1549	-0.0593938	0.154648	-0.422236	0.672853	0.867429	CACNB1
ENSG00000067208	160.292	0.295266	0.164465	1.80433	0.0711795	0.307007			160.292	0.158031	0.164427	0.980474	0.326852	0.621817	EVI5
ENSG00000067221	194.985	0.346828	0.138044	2.51296	0.0119722	0.101103			194.985	0.162441	0.137895	1.18203	0.237194	0.527418	STOML1
ENSG00000067225	27732.4	0.0302449	0.0644829	0.469004	0.639067	0.871427			27732.4	0.268976	0.0644268	4.17452	2.98609e-05	0.000652896	PKM	Up
ENSG00000067248	516.738	0.143594	0.0886416	1.62013	0.105204	0.380308			516.738	0.0607366	0.0888225	0.683557	0.494255	0.760004	DHX29
ENSG00000067334	772.702	0.0511741	0.110287	0.464213	0.642495	0.872869			772.702	-0.0182657	0.109981	-0.166125	0.868058	0.955229	DNTTIP2
ENSG00000067365	452.535	-0.0296408	0.136662	-0.221751	0.824508	0.945941			452.535	0.190916	0.135817	1.40368	0.160413	0.426252	METTL22
ENSG00000067369	638.636	0.0777931	0.102504	0.755593	0.449893	0.769109			638.636	0.313839	0.101484	3.09217	0.00198696	0.0198182	TP53BP1	Up
ENSG00000067445	0.163102	0.00109251	0.0245985	0.0444045	0.964582	NA			0.163102	3.19486e-05	0.0245985	0.00128876	0.998972	NA	TRO
ENSG00000067533	435.895	0.229702	0.134314	1.71216	0.0868677	0.342201			435.895	0.106045	0.134242	0.79113	0.428868	0.712446	RRP15
ENSG00000067560	9550.32	-0.0806691	0.0413166	-1.95242	0.0508889	0.25557			9550.32	-0.0244641	0.0411993	-0.59377	0.552666	0.797771	RHOA
ENSG00000067596	1753.86	-0.0843524	0.0831837	-1.01414	0.310516	0.652603			1753.86	-0.0602417	0.0828462	-0.727161	0.467127	0.739942	DHX8
ENSG00000067601	25.8164	0.101633	0.163742	0.619704	0.535453	0.818098			25.8164	0.0455802	0.163811	0.280105	0.779397	0.919853	PMS2P4
ENSG00000067606	104.686	-0.348999	0.160964	-2.10198	0.0355554	0.205743			104.686	-0.5993	0.160881	-3.72034	0.000198956	0.00312832	PRKCZ	Down
ENSG00000067646	1276.83	0.127517	0.0978894	1.30328	0.192479	0.519838			1276.83	-0.27878	0.0979981	-2.84695	0.00441408	0.036941	ZFY	Down
ENSG00000067704	2126.91	-0.088178	0.0532528	-1.65519	0.0978869	0.365564			2126.91	-0.177973	0.0531828	-3.34646	0.000818497	0.0100745	IARS2	Down
ENSG00000067715	1.19363	0.0163586	0.0295043	0.912895	0.361298	NA			1.19363	-0.00153726	0.0297911	-0.109202	0.913042	NA	SYT1
ENSG00000067798	2.29591	0.0332878	0.0729899	1.02931	0.303333	NA			2.29591	0.09962	0.070775	2.0117	0.0442514	NA	NAV3
ENSG00000067829	1621.24	-0.0259569	0.0846389	-0.307304	0.758612	0.925072			1621.24	0.0399212	0.0841567	0.474392	0.635221	0.847205	IDH3G
ENSG00000067836	63.5053	0.155732	0.159213	0.980777	0.326703	0.667401			63.5053	0.101209	0.158714	0.63737	0.523884	0.778666	ROGDI
ENSG00000067840	11.6767	-0.296844	0.132884	-2.43427	0.0149218	0.116986			11.6767	-0.148386	0.132394	-1.07443	0.282632	NA	PDZD4
ENSG00000067842	1647.13	-0.111839	0.0674054	-1.65799	0.0973199	0.364011			1647.13	-0.21616	0.0672405	-3.21454	0.00130652	0.0143397	ATP2B3	Down
ENSG00000067900	1294.57	-0.0526851	0.0719958	-0.732256	0.464012	0.779502			1294.57	0.0688739	0.0716035	0.962038	0.33603	0.629271	ROCK1
ENSG00000067955	1925.64	-0.121755	0.0769999	-1.5784	0.114473	0.395549			1925.64	-0.308592	0.0769063	-4.01176	6.02683e-05	0.00118354	CBFB	Down
ENSG00000067992	307.656	0.157638	0.119166	1.32602	0.184834	0.510224			307.656	-0.127925	0.120008	-1.07083	0.284248	0.577903	PDK3
ENSG00000068001	200.32	-0.255878	0.129758	-1.96821	0.0490433	0.250332			200.32	-0.304006	0.129313	-2.34972	0.0187875	0.106773	HYAL2
ENSG00000068024	549.809	0.0437655	0.14045	0.309872	0.756659	0.923651			549.809	0.0360513	0.140341	0.255423	0.798396	0.928681	HDAC4
ENSG00000068028	482.767	0.242313	0.114711	2.11089	0.034782	0.20355			482.767	-0.0693742	0.115037	-0.604561	0.545471	0.79335	RASSF1
ENSG00000068078	55.8168	0.129972	0.157307	0.705514	0.48049	0.789236			55.8168	-0.591231	0.1571	-4.6561	3.22253e-06	9.72644e-05	FGFR3	Down
ENSG00000068079	134.284	0.000133295	0.139413	-0.00644163	0.99486	0.998454			134.284	0.304771	0.137801	2.20646	0.027352	0.13885	IFI35
ENSG00000068097	419.22	0.0251405	0.122117	0.207529	0.835596	0.94948			419.22	-0.179543	0.121932	-1.47401	0.14048	0.394185	HEATR6
ENSG00000068120	3307.9	0.12823	0.0710079	1.80573	0.0709604	0.306469			3307.9	-0.000913324	0.0709029	-0.0130948	0.989552	0.996798	COASY
ENSG00000068137	714.062	-0.465265	0.121975	-3.82305	0.00013181	0.00360216	Down		714.062	-0.426446	0.121484	-3.51515	0.000439506	0.00612046	PLEKHH3	Down
ENSG00000068305	776.236	-0.318456	0.106956	-2.98553	0.00283084	0.0366456	Down		776.236	0.0229776	0.106262	0.216659	0.828474	0.940788	MEF2A
ENSG00000068308	1995.49	0.0373675	0.0706215	0.528913	0.596866	0.850756			1995.49	-0.0212724	0.0704844	-0.301995	0.762656	0.911912	OTUD5
ENSG00000068323	1114.27	0.175424	0.114992	1.52571	0.127081	0.417223			1114.27	0.0867232	0.114766	0.756281	0.449481	0.72799	TFE3
ENSG00000068354	485.009	-0.369829	0.0978831	-3.78194	0.000155609	0.00417142	Down		485.009	0.0131442	0.0963167	0.135304	0.892371	0.965467	TBC1D25
ENSG00000068366	1587.39	0.280415	0.0889805	3.15194	0.00162189	0.0246422	Up		1587.39	0.276174	0.0889041	3.10703	0.00188974	0.0191233	ACSL4	Up
ENSG00000068383	132.303	-0.117041	0.146294	-0.790511	0.42923	0.754036			132.303	-0.317524	0.145879	-2.17843	0.0293742	0.14555	INPP5A
ENSG00000068394	384.776	0.284726	0.106799	2.66685	0.00765652	0.0740985			384.776	0.363349	0.105951	3.43021	0.000603109	0.00789214	GPKOW	Up
ENSG00000068400	387.178	-0.0288799	0.143769	-0.201753	0.840109	0.951515			387.178	0.0529182	0.143221	0.369004	0.712125	0.888866	GRIPAP1
ENSG00000068438	918.509	-0.051219	0.0762131	-0.673292	0.500761	0.799033			918.509	0.0692754	0.0752603	0.920434	0.357346	0.647679	FTSJ1
ENSG00000068489	1136.83	-0.382902	0.0956109	-4.00667	6.15803e-05	0.00201306	Down		1136.83	-0.0680459	0.0949165	-0.716534	0.473662	0.744662	PRR11
ENSG00000068615	0.502501	0.000292736	0.0340931	0.0289337	0.976917	NA			0.502501	-0.00935793	0.0339566	-0.281969	0.777967	NA	REEP1
ENSG00000068650	1175.61	0.0304388	0.0997742	0.305113	0.76028	0.925942			1175.61	0.00250583	0.0997874	0.0251318	0.97995	0.993606	ATP11A
ENSG00000068654	3060.1	-0.122215	0.0896099	-1.36553	0.172088	0.491792			3060.1	0.195068	0.0894005	2.18169	0.0291326	0.144801	POLR1A
ENSG00000068697	1319.3	0.17799	0.0744654	2.39016	0.0168411	0.126769			1319.3	0.305569	0.0740293	4.12733	3.67006e-05	0.00078152	LAPTM4A	Up
ENSG00000068724	96.2193	-0.050007	0.164647	-0.299032	0.764916	0.926993			96.2193	-0.286507	0.164641	-1.75739	0.0788507	0.277155	TTC7A
ENSG00000068745	633.012	0.050291	0.0779047	0.644095	0.519514	0.810797			633.012	0.151597	0.0767165	1.9759	0.0481659	0.203821	IP6K2
ENSG00000068781	0.720001	-0.0162889	0.0262289	-0.645014	0.518918	NA			0.720001	-0.00439423	0.0263344	-0.112309	0.910578	NA	STON1-GTF2A1L
ENSG00000068784	336.295	-0.0460233	0.133926	-0.345956	0.729376	0.913553			336.295	0.158802	0.133186	1.19043	0.233877	0.523481	SRBD1
ENSG00000068796	1313.7	-0.190784	0.0797728	-2.39354	0.0166868	0.125905			1313.7	0.268259	0.078792	3.40263	0.000667407	0.00853249	KIF2A	Up
ENSG00000068831	2932.08	-0.0433232	0.0937942	-0.460683	0.645026	0.873636			2932.08	-0.43982	0.0938718	-4.68792	2.75996e-06	8.44038e-05	RASGRP2	Down
ENSG00000068878	2122.28	0.136313	0.0614409	2.21916	0.0264759	0.171171			2122.28	-0.0688752	0.0614643	-1.12106	0.262261	0.554829	PSME4
ENSG00000068885	118.523	-0.0774586	0.161152	-0.487254	0.626078	0.864425			118.523	0.127144	0.161	0.786355	0.43166	0.713387	IFT80
ENSG00000068903	1366.61	0.194565	0.0806277	2.41323	0.015812	0.121512			1366.61	0.0255848	0.0806325	0.316781	0.751409	0.906662	SIRT2
ENSG00000068912	504.168	0.204008	0.109298	1.86662	0.061955	0.283108			504.168	0.154346	0.109141	1.41469	0.15716	0.420831	ERLEC1
ENSG00000068971	199.011	-0.123061	0.144717	-0.857191	0.391339	0.725396			199.011	-0.0533054	0.144488	-0.370661	0.71089	0.888701	PPP2R5B
ENSG00000068976	5.37915	0.0766781	0.115685	0.681558	0.495518	NA			5.37915	0.0916643	0.111369	0.830719	0.406132	NA	PYGM
ENSG00000068985	0	NA	NA	NA	NA	NA			0	NA	NA	NA	NA	NA	PAGE1
ENSG00000069011	6558.31	-0.341662	0.0601	-5.68421	1.31419e-08	1.5438e-06	Down		6558.31	-0.41229	0.0600205	-6.86895	6.46746e-12	6.06718e-10	PITX1	Down
ENSG00000069018	0	NA	NA	NA	NA	NA			0	NA	NA	NA	NA	NA	TRPC7
ENSG00000069020	2789.59	-0.14314	0.0788676	-1.81524	0.0694868	0.302543			2789.59	-0.0240654	0.0786018	-0.306292	0.759382	0.911142	MAST4
ENSG00000069122	0.0972084	0.00646034	0.0245985	0.26263	0.792836	NA			0.0972084	3.19486e-05	0.0245985	0.00129076	0.99897	NA	ADGRF5
ENSG00000069188	1.76838	-0.0523718	0.0553913	-0.93792	0.348285	NA			1.76838	-0.00800887	0.055484	-0.207192	0.83586	NA	SDK2
ENSG00000069206	0	NA	NA	NA	NA	NA			0	NA	NA	NA	NA	NA	ADAM7
ENSG00000069248	880.261	-0.312174	0.108584	-2.87073	0.00409526	0.0477197	Down		880.261	-0.295288	0.108322	-2.72306	0.00646799	0.0490451	NUP133	Down
ENSG00000069275	3116.97	-0.342681	0.058697	-5.83749	5.29944e-09	7.22374e-07	Down		3116.97	-0.224369	0.0583905	-3.84178	0.000122148	0.00211072	NUCKS1	Down
ENSG00000069329	1649.92	-0.0556957	0.12423	-0.448291	0.653943	0.87726			1649.92	-0.182794	0.124176	-1.47425	0.140413	0.394076	VPS35
ENSG00000069345	1068.67	-0.0638923	0.0707801	-0.902136	0.366985	0.704236			1068.67	-0.105171	0.0705752	-1.4902	0.136173	0.387345	DNAJA2
ENSG00000069399	465.965	-0.268194	0.137839	-1.94989	0.0511897	0.256286			465.965	0.0139347	0.137184	0.0987399	0.921345	0.974631	BCL3
ENSG00000069424	171.216	0.303582	0.151617	1.99215	0.0463549	0.241259			171.216	0.148092	0.151813	0.976606	0.328764	0.623555	KCNAB2
ENSG00000069431	17.7865	0.178117	0.153519	1.22455	0.220746	0.555543			17.7865	0.285756	0.154228	1.87464	0.0608425	0.236486	ABCC9
ENSG00000069482	2946.76	0.120926	0.0554758	2.18096	0.0291867	0.181932			2946.76	-0.701839	0.0563883	-12.449	1.41524e-35	1.96491e-32	GAL	Down
ENSG00000069493	45.6267	0.0154148	0.161024	0.0895843	0.928618	0.977709			45.6267	0.467349	0.160545	2.79974	0.0051143	0.0411874	CLEC2D	Up
ENSG00000069509	169.669	-0.082236	0.133477	-0.623538	0.532931	0.816663			169.669	0.120951	0.132178	0.914583	0.36041	0.650685	FUNDC1
ENSG00000069535	44.9747	-0.248576	0.163868	-1.63547	0.101951	0.373728			44.9747	0.193971	0.16433	1.13466	0.256517	0.548427	MAOB
ENSG00000069667	95.2406	-0.136164	0.154901	-0.977339	0.328401	0.669072			95.2406	0.127694	0.15523	0.789523	0.429806	0.712699	RORA
ENSG00000069696	2.62432	0.019439	0.0465993	0.288755	0.772769	NA			2.62432	-0.0361081	0.0467121	-1.64631	0.0996993	NA	DRD4
ENSG00000069702	14.9052	0.0426619	0.11321	0.400545	0.688756	0.895654			14.9052	-0.122349	0.114878	-1.34923	0.177265	0.449681	TGFBR3
ENSG00000069812	1.11347	0.0147951	0.0349758	0.486645	0.62651	NA			1.11347	1.3762e-05	0.0346537	0.00179888	0.998565	NA	HES2
ENSG00000069849	1620.61	0.139341	0.0719991	1.93536	0.0529462	0.261277			1620.61	0.0674425	0.0719609	0.937221	0.348645	0.639021	ATP1B3
ENSG00000069869	707.077	0.0270581	0.100302	0.26998	0.787176	0.933361			707.077	0.0237674	0.0998722	0.237846	0.812001	0.934051	NEDD4
ENSG00000069943	136.052	0.0980057	0.135248	0.724646	0.468669	0.7818			136.052	-0.0335789	0.134924	-0.248154	0.804015	0.931209	PIGB
ENSG00000069956	613.667	-0.656747	0.102792	-6.40976	1.45746e-10	3.05201e-08	Down		613.667	0.168041	0.100264	1.67215	0.0944944	0.310229	MAPK6
ENSG00000069966	40.3474	0.120099	0.164069	0.729075	0.465956	0.780229			40.3474	0.208612	0.164318	1.2392	0.215271	0.500893	GNB5
ENSG00000069974	264.502	-0.731952	0.156814	-4.7107	2.46872e-06	0.000137194	Down		264.502	-0.478337	0.156582	-3.03118	0.00243603	0.0231576	RAB27A	Down
ENSG00000069998	1008.94	-0.281792	0.0608894	-4.62831	3.68664e-06	0.000190926	Down		1008.94	-0.120508	0.0595098	-2.02429	0.0429399	0.188783	HDHD5
ENSG00000070010	857.718	0.0913851	0.103168	0.885961	0.375638	0.712939			857.718	0.092033	0.103034	0.893184	0.371759	0.661337	UFD1
ENSG00000070018	618.277	-0.0417549	0.134807	-0.310912	0.755867	0.923292			618.277	0.0486619	0.134348	0.361951	0.717389	0.890783	LRP6
ENSG00000070019	0	NA	NA	NA	NA	NA			0	NA	NA	NA	NA	NA	GUCY2C
ENSG00000070031	0.0895355	0.00646034	0.0245985	0.26263	0.792836	NA			0.0895355	3.19486e-05	0.0245985	0.00129076	0.99897	NA	SCT
ENSG00000070047	54.1969	-0.0789272	0.141681	-0.547474	0.584053	0.843392			54.1969	-0.342876	0.141629	-3.22773	0.00124777	0.0138151	PHRF1	Down
ENSG00000070061	662.503	-0.447664	0.147545	-3.03712	0.00238848	0.0326192	Down		662.503	-0.14993	0.147449	-1.00753	0.31368	0.608429	ELP1
ENSG00000070081	423.864	0.350991	0.114165	3.07452	0.00210842	0.0298412	Up		423.864	0.278332	0.113804	2.44784	0.0143716	0.0876306	NUCB2
ENSG00000070087	318.504	-0.0706467	0.137896	-0.526225	0.598732	0.851903			318.504	0.246579	0.136798	1.80331	0.0713393	0.260354	PFN2
ENSG00000070159	0.24448	0.00109251	0.0245985	0.0444024	0.964584	NA			0.24448	0.0107531	0.0245985	0.428496	0.66829	NA	PTPN3
ENSG00000070182	351.376	-0.00470028	0.141776	-0.0335904	0.973204	0.991353			351.376	-0.643137	0.143127	-4.62108	3.81743e-06	0.000112291	SPTB	Down
ENSG00000070190	4.18742	0.0759036	0.09251	0.838652	0.401664	NA			4.18742	0.0332627	0.0928597	0.41366	0.679123	NA	DAPP1
ENSG00000070193	0	NA	NA	NA	NA	NA			0	NA	NA	NA	NA	NA	FGF10
ENSG00000070214	1329.74	-0.019448	0.0732648	-0.266438	0.789902	0.934118			1329.74	0.270531	0.0723317	3.73844	0.000185164	0.00294144	SLC44A1	Up
ENSG00000070269	139.291	0.151632	0.140052	1.08268	0.278949	0.620935			139.291	0.210892	0.139906	1.5086	0.131402	0.378897	TMEM260
ENSG00000070366	519.21	-0.358595	0.116787	-3.07449	0.00210865	0.0298412	Down		519.21	-0.0561803	0.116138	-0.483261	0.62891	0.844222	SMG6
ENSG00000070367	1326.69	-0.24287	0.0675156	-3.5973	0.00032154	0.00719184	Down		1326.69	-0.0874624	0.0671096	-1.30237	0.192789	0.470752	EXOC5
ENSG00000070371	22.85	-0.183264	0.15563	-1.17275	0.240897	0.578289			22.85	-0.0987247	0.155842	-0.600912	0.547899	0.794716	CLTCL1
ENSG00000070388	0.876885	-0.0289603	0.0429319	-0.907232	0.364284	NA			0.876885	0.00709158	0.0433408	0.12888	0.897452	NA	FGF22
ENSG00000070404	50.3555	0.207001	0.162667	1.26059	0.207457	0.538669			50.3555	-0.219514	0.162708	-1.36727	0.17154	0.442276	FSTL3
ENSG00000070413	1072.62	0.0198048	0.112114	0.175535	0.860659	0.959394			1072.62	0.0466911	0.111735	0.418103	0.675872	0.868559	DGCR2
ENSG00000070423	2720.94	-0.0807766	0.0655866	-1.23186	0.218	0.552708			2720.94	-0.0279505	0.0652042	-0.428648	0.66818	0.86515	AC004156.1
ENSG00000070444	827.14	0.239904	0.131883	1.82116	0.0685825	0.30047			827.14	0.109291	0.131729	0.8321	0.405352	0.692837	MNT
ENSG00000070476	344.225	-0.0065198	0.107138	-0.0620497	0.950523	0.983959			344.225	-0.045589	0.106345	-0.429092	0.667856	0.865065	ZXDC
ENSG00000070495	384.307	0.130822	0.0957493	1.36636	0.171826	0.491433			384.307	-0.0322882	0.0956823	-0.33819	0.73522	0.897736	JMJD6
ENSG00000070501	179.036	-0.0135486	0.141503	-0.0944976	0.924714	0.97727			179.036	-0.0128215	0.140853	-0.0912754	0.927274	0.977308	POLB
ENSG00000070526	266.597	0.114531	0.157904	0.715571	0.474256	0.786229			266.597	-0.99456	0.158471	-6.65604	2.81312e-11	2.39616e-09	ST6GALNAC1	Down
ENSG00000070540	130.749	0.36199	0.145997	2.47815	0.0132065	0.106991			130.749	0.123133	0.146707	0.83985	0.400992	0.688947	WIPI1
ENSG00000070601	3.83996	-0.029792	0.0948205	-0.298808	0.765086	NA			3.83996	-0.0333569	0.0956158	-0.338304	0.735134	NA	FRMPD1
ENSG00000070610	331.572	-0.160862	0.127167	-1.26598	0.205521	0.536994			331.572	-0.0148455	0.127206	-0.1138	0.909397	0.971887	GBA2
ENSG00000070614	2070.46	-0.08317	0.0780432	-1.0662	0.286334	0.628309			2070.46	0.0286783	0.0776532	0.369322	0.711888	0.888866	NDST1
ENSG00000070669	3580.38	-0.221371	0.0964098	-2.29799	0.0215624	0.149126			3580.38	-0.00716497	0.0962092	-0.074475	0.940632	0.981169	ASNS
ENSG00000070718	202.797	-0.0113388	0.14102	-0.0669646	0.94661	0.982173			202.797	-0.507115	0.141053	-3.60697	0.000309794	0.0045228	AP3M2	Down
ENSG00000070729	2.93871	-0.000126104	0.024799	-0.0115581	0.990778	NA			2.93871	0.0229256	0.0250092	1.34156	0.17974	NA	CNGB1
ENSG00000070731	1.0011	0.0258149	0.0442771	0.771699	0.440293	NA			1.0011	-0.0156633	0.0464626	-0.333317	0.738895	NA	ST6GALNAC2
ENSG00000070748	0	NA	NA	NA	NA	NA			0	NA	NA	NA	NA	NA	CHAT
ENSG00000070756	87751.4	0.112317	0.0889971	1.26184	0.207006	0.53827			87751.4	-0.0548169	0.0889943	-0.616107	0.537824	0.789656	PABPC1
ENSG00000070759	262.228	0.197602	0.122621	1.61008	0.107381	0.384331			262.228	-0.0490797	0.123443	-0.400554	0.688749	0.877495	TESK2
ENSG00000070761	862.737	-0.0578615	0.0935937	-0.616274	0.537714	0.819387			862.737	-0.221292	0.0932268	-2.37385	0.0176035	0.102049	CFAP20
ENSG00000070770	1315.81	-0.062525	0.0834612	-0.749267	0.453697	0.771594			1315.81	0.00184272	0.0832371	0.0222908	0.982216	0.994464	CSNK2A2
ENSG00000070778	2.49937	-0.0409632	0.0641667	-1.21892	0.222874	NA			2.49937	0.0458345	0.06562	0.767318	0.442893	NA	AL162171.1
ENSG00000070785	1027.32	0.190659	0.104043	1.83262	0.0668587	0.296696			1027.32	0.151102	0.103962	1.4537	0.146031	0.4022	EIF2B3
ENSG00000070808	0.156355	0.00109251	0.0245985	0.0444047	0.964582	NA			0.156355	3.19486e-05	0.0245985	0.00128888	0.998972	NA	CAMK2A
ENSG00000070814	1486.14	0.00362856	0.122252	0.0293587	0.976578	0.99194			1486.14	0.0601914	0.122034	0.493381	0.621743	0.840449	TCOF1
ENSG00000070831	9657.75	0.00437526	0.0450822	0.0970461	0.92269	0.977057			9657.75	-0.0412531	0.0450482	-0.915797	0.359774	0.650194	CDC42
ENSG00000070882	902.775	0.0817615	0.10938	0.747834	0.45456	0.772427			902.775	0.325527	0.109131	2.98059	0.00287697	0.0262616	OSBPL3	Up
ENSG00000070886	11.9236	-0.181873	0.13778	-1.3367	0.18132	0.506357			11.9236	-0.325784	0.141588	-2.64408	0.00819122	NA	EPHA8
ENSG00000070915	0	NA	NA	NA	NA	NA			0	NA	NA	NA	NA	NA	SLC12A3
ENSG00000070950	501.37	0.0636124	0.102615	0.617382	0.536983	0.81894			501.37	0.274478	0.101663	2.69938	0.0069468	0.0517433	RAD18
ENSG00000070961	255.752	-0.0375054	0.143993	-0.25912	0.795543	0.936007			255.752	-0.0203227	0.143404	-0.142966	0.886317	0.961915	ATP2B1
ENSG00000070985	0.159822	0.00109251	0.0245985	0.0444044	0.964582	NA			0.159822	0.00540664	0.0245985	0.219791	0.826034	NA	TRPM5
ENSG00000071051	859.762	0.0238051	0.117993	0.205171	0.837438	0.950442			859.762	-1.3028	0.119736	-10.9567	6.17164e-28	4.50984e-25	NCK2	Down
ENSG00000071054	6499.16	0.00930259	0.0620095	0.149917	0.88083	0.965767			6499.16	-0.0377801	0.0619296	-0.610112	0.541788	0.791392	MAP4K4
ENSG00000071073	52.2701	0.0755017	0.161459	0.471594	0.637217	0.870689			52.2701	-0.0238255	0.161093	-0.173777	0.86204	0.953595	MGAT4A
ENSG00000071082	28961.5	0.0979287	0.08142	1.20279	0.229059	0.565164			28961.5	0.0838766	0.0814116	1.03032	0.302858	0.597963	RPL31
ENSG00000071127	8554.12	-0.100681	0.0396266	-2.54133	0.0110431	0.0956032			8554.12	0.0894112	0.0393452	2.27246	0.0230587	0.123291	WDR1
ENSG00000071189	326.349	-0.0985612	0.116863	-0.844491	0.398395	0.731158			326.349	-0.0184241	0.116649	-0.157928	0.874514	0.956721	SNX13
ENSG00000071203	0	NA	NA	NA	NA	NA			0	NA	NA	NA	NA	NA	MS4A12
ENSG00000071205	125.376	0.0201836	0.14372	0.13191	0.895056	0.969304			125.376	0.300833	0.142233	2.11014	0.0348465	0.163118	ARHGAP10
ENSG00000071242	1528.72	-0.358639	0.119499	-3.01475	0.00257195	0.0343775	Down		1528.72	0.231017	0.11897	1.93705	0.0527397	0.216318	RPS6KA2
ENSG00000071243	384.023	-0.0312662	0.102136	-0.306884	0.758932	0.925192			384.023	0.134981	0.100985	1.33546	0.181725	0.456004	ING3
ENSG00000071246	179.301	0.646548	0.147547	4.39844	1.09031e-05	0.000484733	Up		179.301	0.596119	0.147567	4.06264	4.85217e-05	0.000996562	VASH1	Up
ENSG00000071282	37.2141	-0.239053	0.165081	-1.4622	0.143685	0.44618			37.2141	0.0136128	0.165079	0.0836633	0.933324	0.979461	LMCD1
ENSG00000071462	1974.72	-0.00982589	0.0518801	-0.189502	0.8497	0.955804			1974.72	0.0299014	0.0514089	0.581609	0.56083	0.80249	BUD23
ENSG00000071537	1541.51	0.00343644	0.12829	0.0267524	0.978657	0.992887			1541.51	0.0563076	0.128302	0.43876	0.660835	0.861498	SEL1L
ENSG00000071539	1077.63	0.060356	0.0714058	0.844833	0.398204	0.730994			1077.63	0.0640487	0.0708321	0.904296	0.365839	0.655835	TRIP13
ENSG00000071553	3749.87	0.0454974	0.0673437	0.675384	0.499432	0.798616			3749.87	0.149648	0.0671352	2.22907	0.0258094	0.132816	ATP6AP1
ENSG00000071564	4021.34	-0.160004	0.0821564	-1.94805	0.0514092	0.256922			4021.34	-0.147442	0.0819719	-1.79886	0.0720403	0.261909	TCF3
ENSG00000071575	233.768	-0.74489	0.141771	-5.23821	1.62139e-07	1.33871e-05	Down		233.768	-0.636338	0.141045	-4.48945	7.14085e-06	0.000192512	TRIB2	Down
ENSG00000071626	6676.7	-0.192583	0.0645063	-2.98628	0.00282391	0.0366456	Down		6676.7	0.014641	0.0643022	0.227694	0.819884	0.937221	DAZAP1
ENSG00000071655	2582.27	-0.138159	0.0940552	-1.46882	0.141881	0.442964			2582.27	-0.190429	0.0939428	-2.0274	0.0426215	0.187859	MBD3
ENSG00000071677	0	NA	NA	NA	NA	NA			0	NA	NA	NA	NA	NA	PRLH
ENSG00000071794	1328.84	-0.13993	0.0930862	-1.50238	0.132999	0.427416			1328.84	-0.200034	0.0929748	-2.15126	0.0314556	0.15228	HLTF
ENSG00000071859	716.387	-0.0208226	0.071047	-0.293076	0.769464	0.928926			716.387	-0.0413628	0.0704942	-0.586845	0.557308	0.801	FAM50A
ENSG00000071889	426.071	0.0631695	0.10904	0.579513	0.562243	0.833536			426.071	-0.111388	0.109162	-1.02067	0.30741	0.602922	FAM3A
ENSG00000071894	5674.69	0.0282936	0.0688528	0.410326	0.681567	0.891404			5674.69	0.205313	0.0686436	2.99109	0.00277985	0.0255768	CPSF1	Up
ENSG00000071909	29.1421	-0.206851	0.162834	-1.21371	0.224859	0.558724			29.1421	-0.275467	0.162884	-1.65096	0.0987476	0.318271	MYO3B
ENSG00000071967	382.876	-0.288377	0.107025	-2.69072	0.0071298	0.0704159			382.876	-0.344225	0.107375	-3.20218	0.00136392	0.0148058	CYBRD1	Down
ENSG00000071991	3.01367	0.0118202	0.0850006	0.100312	0.920097	NA			3.01367	0.0128688	0.0830122	0.13498	0.892628	NA	CDH19
ENSG00000071994	3422.38	0.0236873	0.0559206	0.423616	0.671846	0.887908			3422.38	-0.0375666	0.0557854	-0.673425	0.500677	0.764968	PDCD2
ENSG00000072041	0	NA	NA	NA	NA	NA			0	NA	NA	NA	NA	NA	SLC6A15
ENSG00000072042	1201.88	0.0636084	0.0847661	0.750164	0.453156	0.771366			1201.88	0.185455	0.0844026	2.19707	0.0280152	0.141133	RDH11
ENSG00000072062	1570.11	0.121077	0.0710135	1.70508	0.0881801	0.345288			1570.11	0.0639334	0.0708159	0.902809	0.366627	0.65648	PRKACA
ENSG00000072071	64.8372	-0.0739397	0.154829	-0.4807	0.630729	0.867035			64.8372	-0.16985	0.155301	-1.14908	0.250524	0.542126	ADGRL1
ENSG00000072080	0	NA	NA	NA	NA	NA			0	NA	NA	NA	NA	NA	SPP2
ENSG00000072110	4936.49	0.0973399	0.0763389	1.27493	0.202335	0.533492			4936.49	0.33571	0.076131	4.40953	1.03597e-05	0.000262951	ACTN1	Up
ENSG00000072121	431.148	-0.246822	0.122344	-2.02962	0.0423957	0.229773			431.148	0.164653	0.120998	1.35841	0.174334	0.445929	ZFYVE26
ENSG00000072133	12.7807	-0.014874	0.122986	-0.155413	0.876496	0.964399			12.7807	0.146843	0.121985	1.21418	0.224679	NA	RPS6KA6
ENSG00000072134	280.068	0.0955295	0.154307	0.620457	0.534957	0.817776			280.068	0.0929924	0.153982	0.60792	0.543241	0.79174	EPN2
ENSG00000072135	1132.43	0.106843	0.06954	1.53633	0.124458	0.41302			1132.43	0.134637	0.0689509	1.95263	0.0508629	0.211748	PTPN18
ENSG00000072163	0.544019	-0.00104565	0.033886	-0.0323733	0.974174	NA			0.544019	0.00368679	0.0339612	0.097565	0.922278	NA	LIMS2
ENSG00000072182	209.591	0.112243	0.132848	0.843651	0.398864	0.731184			209.591	-0.190148	0.133514	-1.43034	0.152619	0.413889	ASIC4
ENSG00000072195	7.73687	-0.0662017	0.106755	-0.674821	0.49979	NA			7.73687	-0.0330187	0.102778	-0.33543	0.737301	NA	SPEG
ENSG00000072201	6.60456	0.0842829	0.120559	0.669098	0.503433	NA			6.60456	0.0443401	0.120561	0.367237	0.713442	NA	LNX1
ENSG00000072210	153.666	-0.11144	0.157148	-0.705916	0.480241	0.789236			153.666	-0.0641781	0.156803	-0.406339	0.684494	0.87469	ALDH3A2
ENSG00000072274	7378.77	0.0318374	0.0610204	0.521911	0.601732	0.853392			7378.77	-0.0668597	0.0609966	-1.09612	0.273026	0.566452	TFRC
ENSG00000072310	6023.14	-0.0917863	0.0892998	-1.0283	0.303811	0.646981			6023.14	-0.0869534	0.0891678	-0.975332	0.329396	0.623919	SREBF1
ENSG00000072315	0.0830917	0.00109251	0.0245985	0.0444065	0.96458	NA			0.0830917	0.00539978	0.0245985	0.219514	0.82625	NA	TRPC5
ENSG00000072364	1228.71	-0.0295417	0.107045	-0.274018	0.784071	0.931747			1228.71	-0.171757	0.107215	-1.60135	0.109299	0.338429	AFF4
ENSG00000072401	201.499	-0.109645	0.134696	-0.816127	0.414428	0.743397			201.499	0.104788	0.133822	0.781812	0.434325	0.715407	UBE2D1
ENSG00000072415	280.612	-0.098498	0.160147	-0.613802	0.539346	0.820282			280.612	-0.0803364	0.160023	-0.500314	0.616854	0.837103	MPP5
ENSG00000072422	104.596	0.00455984	0.164917	0.00522913	0.995828	0.998914			104.596	-0.2591	0.164917	-1.58822	0.112236	0.343963	RHOBTB1
ENSG00000072501	2211.68	-0.104431	0.107671	-0.970292	0.331901	0.672411			2211.68	-0.0633264	0.107507	-0.589056	0.555824	0.800144	SMC1A
ENSG00000072506	2323.93	-0.227953	0.0532583	-4.28069	1.86314e-05	0.000754074	Down		2323.93	-0.0469741	0.0525857	-0.893151	0.371776	0.661337	HSD17B10
ENSG00000072518	1841.49	0.00557239	0.0676947	0.0820754	0.934587	0.979492			1841.49	0.0162461	0.067306	0.241364	0.809273	0.933444	MARK2
ENSG00000072571	1244.91	0.0236503	0.112132	0.211108	0.832803	0.94867			1244.91	-0.0151655	0.112001	-0.135427	0.892274	0.965467	HMMR
ENSG00000072609	901.655	0.124845	0.0895647	1.39395	0.163334	0.477541			901.655	0.0353695	0.089466	0.395586	0.692411	0.87834	CHFR
ENSG00000072657	67.2182	0.0127955	0.145144	0.0867393	0.930879	0.977988			67.2182	-0.0226645	0.145589	-0.166151	0.868038	0.955229	TRHDE
ENSG00000072682	29.8758	0.494497	0.16301	3.00744	0.00263454	0.0349555	Up		29.8758	0.00739993	0.163256	0.0511942	0.959171	0.986746	P4HA2
ENSG00000072694	900.106	-0.381212	0.08409	-4.54683	5.44588e-06	0.000269478	Down		900.106	0.29766	0.0816767	3.6409	0.000271688	0.00405169	FCGR2B	Up
ENSG00000072736	1138.76	-0.370673	0.094173	-3.93226	8.41498e-05	0.00257602	Down		1138.76	-0.519082	0.0939332	-5.52496	3.29558e-08	1.63414e-06	NFATC3	Down
ENSG00000072756	468.11	0.00438005	0.103368	0.0445162	0.964493	0.989622			468.11	-0.203726	0.103429	-1.97138	0.0486806	0.20531	TRNT1
ENSG00000072778	3119.5	0.201542	0.0591876	3.40513	0.000661337	0.0126235	Up		3119.5	0.16937	0.0590271	2.86933	0.00411345	0.0349303	ACADVL	Up
ENSG00000072786	1207.06	0.361385	0.107113	3.37434	0.000739921	0.0135846	Up		1207.06	0.159223	0.106802	1.49265	0.135529	0.386223	STK10
ENSG00000072803	989.059	-0.0144632	0.0749245	-0.191598	0.848057	0.954997			989.059	-0.11169	0.0747833	-1.49322	0.13538	0.385958	FBXW11
ENSG00000072818	215.693	0.0777175	0.122735	0.637464	0.523823	0.812355			215.693	-0.182261	0.122918	-1.48214	0.138303	0.390523	ACAP1
ENSG00000072832	0.663804	-0.00362995	0.0303921	-0.112726	0.910247	NA			0.663804	-0.00812731	0.0302101	-0.317506	0.75086	NA	CRMP1
ENSG00000072840	10.444	-0.14179	0.102191	-1.62352	0.104479	0.378823			10.444	0.0390565	0.100973	0.323751	0.746127	NA	EVC
ENSG00000072849	330.588	-0.0535797	0.121607	-0.438374	0.661115	0.881304			330.588	-0.0471513	0.120269	-0.392191	0.694917	0.880152	DERL2
ENSG00000072858	1.46532	-0.0092065	0.0352607	-0.238577	0.811433	NA			1.46532	0.00467887	0.0357112	0.0884643	0.929508	NA	SIDT1
ENSG00000072864	317.887	0.0750071	0.121174	0.616551	0.537531	0.819194			317.887	0.147486	0.120069	1.22931	0.218955	0.505818	NDE1
ENSG00000072952	55.6264	0.134173	0.165074	0.805105	0.420759	0.746998			55.6264	0.0594843	0.165092	0.355565	0.722166	0.892598	MRVI1
ENSG00000072954	1.00028	0.0152562	0.0497799	0.482873	0.629186	NA			1.00028	0.0545517	0.0503796	1.12111	0.26224	NA	TMEM38A
ENSG00000072958	3758.39	0.0325776	0.10866	0.299748	0.764369	0.926993			3758.39	0.0337352	0.108575	0.310839	0.755923	0.909431	AP1M1
ENSG00000073008	1741.5	-0.239845	0.0818484	-2.93171	0.00337104	0.0417379	Down		1741.5	0.0186939	0.0811921	0.229997	0.818094	0.935928	PVR
ENSG00000073050	1041.48	0.13054	0.0737988	1.76756	0.077135	0.322117			1041.48	0.306747	0.0730297	4.20002	2.66894e-05	0.000594792	XRCC1	Up
ENSG00000073060	1683.62	-0.193422	0.115966	-1.66812	0.0952914	0.359951			1683.62	-0.17337	0.115844	-1.49644	0.134538	0.384426	SCARB1
ENSG00000073067	0.0816838	0.00109251	0.0245985	0.0444065	0.96458	NA			0.0816838	0.00539978	0.0245985	0.219514	0.82625	NA	CYP2W1
ENSG00000073111	5425.3	-0.102336	0.0758581	-1.34928	0.177247	0.500147			5425.3	-0.0554688	0.0756933	-0.732814	0.463672	0.737873	MCM2
ENSG00000073146	4.80534	0.108124	0.099344	1.23601	0.216454	NA			4.80534	0.0773237	0.0980322	0.961376	0.336363	NA	MOV10L1
ENSG00000073150	46.489	-0.0200153	0.16508	-0.117193	0.906707	0.9728			46.489	-0.161799	0.165089	-0.998546	0.318015	0.612897	PANX2
ENSG00000073169	422.869	0.166348	0.0991847	1.67826	0.093297	0.356053			422.869	-0.101028	0.0995578	-1.01824	0.308566	0.60425	SELENOO
ENSG00000073282	11.0614	0.0229363	0.143626	0.160615	0.872397	0.963304			11.0614	-0.0741048	0.143734	-0.498888	0.617858	NA	TP63
ENSG00000073331	87.4987	-0.103231	0.163554	-0.652154	0.514302	0.807388			87.4987	0.29169	0.163368	1.76632	0.0773424	0.273934	ALPK1
ENSG00000073350	257.869	-0.17737	0.129095	-1.38049	0.167437	0.484902			257.869	-0.0754198	0.129045	-0.585784	0.558021	0.801351	LLGL2
ENSG00000073417	467.411	-0.260107	0.151698	-1.70822	0.0875962	0.343938			467.411	-0.244232	0.151611	-1.60477	0.108545	0.336693	PDE8A
ENSG00000073464	24.5145	-0.457203	0.138054	-3.02143	0.00251587	0.0338472	Down		24.5145	-0.588332	0.138094	-4.37183	1.23212e-05	0.000305477	CLCN4	Down
ENSG00000073536	973.397	-0.177699	0.0711985	-2.49553	0.012577	0.10456			973.397	-0.125748	0.0702617	-1.78986	0.0734761	0.264766	NLE1
ENSG00000073578	2458.77	-0.148919	0.0548574	-2.71366	0.00665437	0.0670495			2458.77	-0.223365	0.0545792	-4.09236	4.27002e-05	0.000890165	SDHA	Down
ENSG00000073584	2549.53	-0.139755	0.0799421	-1.74854	0.0803701	0.32836			2549.53	-0.0318012	0.0797172	-0.398839	0.690012	0.877944	SMARCE1
ENSG00000073598	1.54982	0.0519946	0.0530778	0.859827	0.389884	NA			1.54982	-0.00627432	0.0533135	-0.213904	0.830622	NA	FNDC8
ENSG00000073605	13.5114	0.11629	0.112776	0.874511	0.38184	0.717149			13.5114	-0.0366371	0.113204	-0.330064	0.741351	0.901738	GSDMB
ENSG00000073614	1000.43	0.125301	0.141076	0.886663	0.37526	0.712689			1000.43	0.0470181	0.140972	0.333159	0.739014	0.899976	KDM5A
ENSG00000073670	15.5648	0.180369	0.153071	1.16527	0.243909	0.580853			15.5648	-0.0518212	0.152902	-0.37079	0.710794	0.888701	ADAM11
ENSG00000073711	37.2161	-0.281262	0.164444	-1.64314	0.100354	0.370972			37.2161	-0.601931	0.164258	-3.74668	0.000179188	0.00287326	PPP2R3A	Down
ENSG00000073712	84.1467	0.269602	0.165004	1.7245	0.0846178	0.337854			84.1467	0.579843	0.165054	3.50893	0.000449913	0.00623413	FERMT2	Up
ENSG00000073734	4.79817	0.12139	0.11105	1.13797	0.255134	NA			4.79817	0.0974624	0.11473	0.945535	0.344386	NA	ABCB11
ENSG00000073737	2.43045	0.165555	0.0696055	2.3479	0.0188794	NA			2.43045	-0.00290843	0.0708161	-0.0584184	0.953415	NA	DHRS9
ENSG00000073754	0.0818171	-0.00427532	0.0245985	-0.173806	0.862018	NA			0.0818171	-0.00533588	0.0245985	-0.216922	0.828269	NA	CD5L
ENSG00000073756	16.0338	0.206877	0.151205	1.42694	0.153596	0.462615			16.0338	0.254023	0.151897	1.7181	0.0857791	0.291697	PTGS2
ENSG00000073792	53.3143	0.103636	0.164915	0.640562	0.521808	0.810797			53.3143	0.104522	0.164857	0.640121	0.522094	0.777724	IGF2BP2
ENSG00000073803	529.103	0.022336	0.0837769	0.265853	0.790352	0.934118			529.103	0.0805632	0.0830422	0.970134	0.33198	0.625775	MAP3K13
ENSG00000073849	1305.34	0.0799846	0.101669	0.786015	0.431859	0.756172			1305.34	0.38991	0.101136	3.85289	0.000116734	0.00204742	ST6GAL1	Up
ENSG00000073861	0.896697	-0.0364031	0.0487239	-0.791505	0.42865	NA			0.896697	-0.000102743	0.0489509	0.0421996	0.96634	NA	TBX21
ENSG00000073905	0	NA	NA	NA	NA	NA			0	NA	NA	NA	NA	NA	VDAC1P1
ENSG00000073910	390.295	0.231113	0.156782	1.4813	0.138527	0.437284			390.295	0.443199	0.156538	2.81307	0.00490717	0.0400301	FRY	Up
ENSG00000073921	10615	0.07902	0.0540362	1.46247	0.143611	0.446053			10615	-0.172131	0.0540464	-3.18495	0.00144781	0.0155343	PICALM	Down
ENSG00000074047	97.6271	-0.11712	0.112616	-1.02417	0.305754	0.648389			97.6271	0.0154467	0.112404	0.111108	0.911531	0.972335	GLI2
ENSG00000074054	1299.41	0.0865558	0.0847629	1.02036	0.307558	0.649622			1299.41	0.144566	0.0842887	1.71521	0.086306	0.292461	CLASP1
ENSG00000074071	2318.63	0.0298486	0.0489741	0.610114	0.541786	0.8222			2318.63	-0.106698	0.0487334	-2.18952	0.0285593	0.142779	MRPS34
ENSG00000074181	101.768	0.139641	0.152406	0.871387	0.383543	0.717947			101.768	-0.169197	0.152149	-1.24394	0.213522	0.498586	NOTCH3
[truncated: 60,808 more rows]

## Sheet: Supplemental Table 3
Supplemental Table 3. : Log2 transformed protein expression for detected genes by mass spectrometry.
[truncated: 4,136 more rows]

## Sheet: Supplemental Table 4
Supplemental Table 4. :Z-scored protein and RNAseq expression, of significant genes of sh95 that were also detected on protein level.
[truncated: 696 more rows]

[truncated: 1 more sheets: Supplemental Table 5]
